# Supplementary material for: Oral Neutrophil Transcriptome Changes Result in a Pro-Survival Phenotype in Periodontal Diseases
Source: PLoS One. 2013 Jul 11;8(7):e68983. doi: 10.1371/journal.pone.0068983 (PMC3708893; doi:10.1371/journal.pone.0068983)
Supplement: File S1 — List of top 50 differentially expressed genes in PMN-O between Healthy and CP patients. (XLSX) [file pone.0068983.s002.xlsx]

## Sheet: CP_PMN-O top up-regulated genes
Supplement file: List of top up-regulated genes in PMN-O in CP patients when compared with Healthy patients
ProbesetID	Symbol	Description	FoldChange	p-value	Search_Key	Entrez_Gene_ID
ILMN_1662481	HTN1	Histatin-1	22.4227	0.00232745	NM_002159.2	3346
ILMN_1752648	HTN3	Histatin-3	11.2112	0.00471575	NM_000200.1	3347
ILMN_2350301	PRB1	Basic salivary proline-rich protein 1	9.60447	0.00746133	NM_199353.1	5542
ILMN_2052495	DNHL1	Dynein Heavy Chain-Like 1	6.33316	0.000264302	NM_173645.1	284944
ILMN_2190779	PHAX	phosphorylated adaptor for RNA export	5.76221	6.19191e-05	NM_032177.2	51808
ILMN_3239895	LOC100134053	Homo sapiens hypothetical protein LOC100134053	5.52468	3.0397e-06	XM_001717094.1	100134053
ILMN_2152257	SSTR2	somatostatin receptor 2	5.44152	3.02347e-05	NM_001050.2	6752
ILMN_2113535	PCYOX1	prenylcysteine oxidase 1	5.28033	9.84448e-05	NM_016297.2	51449
ILMN_3285742	LOC100131786	Homo sapiens hypothetical protein LOC100131786	4.91156	0.000944618	XM_001722509.1	100131786
ILMN_2184789	HSCB	Iron-sulfur cluster co-chaperone protein HscB, mitochondrial	4.87894	0.0001032	NM_172002.3	150274
ILMN_2061419	CYCSL1	cytochrome c, somatic pseudogene 55	4.82457	0.000731575	NR_001561.1	157317
ILMN_1809750	TDRD1	tudor domain containing 1	4.8065	0.00013105	NM_198795.1	56165
ILMN_2047885	PCDHB9	Protocadherin Beta 9	4.77491	4.08982e-05	NM_019119.3	56127
ILMN_1671039	GALNT3	Polypeptide GalNAc Transferase 3	4.71751	4.15896e-05	NM_004482.2	2591
ILMN_3245380	ZNF860	zinc finger protein 860	4.71096	6.94535e-06	NM_001137674.1	344787
ILMN_2243516	C11orf63	chromosome 11 open reading frame 63	4.64192	0.000174982	NM_199124.1	79864
ILMN_2207505	LEP	leptin	4.59901	0.000387487	NM_000230.1	3952
ILMN_1746919	LOC643882	Homo sapiens hypothetical protein LOC643882	4.51961	7.30987e-05	XM_931879.1	643882
ILMN_2228196	C6orf170	chromosome 6 open reading frame 170	4.46807	0.000258871	NM_152730.4	221322
ILMN_2106380	TNFSF15	tumor necrosis factor (ligand) superfamily, member 15	4.4513	0.000861379	NM_005118.2	9966
ILMN_2352245	RASSF6	Ras association (RalGDS/AF-6) domain family member 6	4.43635	8.01779e-05	NM_177532.3	166824
ILMN_2105253	PTGR2	prostaglandin reductase 2	4.38043	0.00046969	NM_152444.1	145482
ILMN_2233050	PLA2G2D	phospholipase A2, group IID	4.31164	0.000650213	NM_012400.2	26279
ILMN_2279367	FCAR	Fc fragment of IgA, receptor for	4.29184	0.00013075	NM_133279.1	2204
ILMN_3245194	LOC100132323	Homo sapiens hypothetical protein LOC100132323	4.25414	0.000333877	XM_001720619.1	100132323
ILMN_2053538	RHBDL2	Rhomboid-related protein 2	4.24315	0.000683397	NM_017821.3	54933
ILMN_2362681	CES2	carboxylesterase 2	4.23051	3.50275e-05	NM_003869.4	8824
ILMN_3187425	LOC100127975	Homo sapiens hypothetical LOC100127975	4.22744	0.000558003	XR_038064.1	100127975
ILMN_2203807	MRP63	mitochondrial ribosomal protein 63	4.20745	0.000124639	NM_024026.4	78988
ILMN_3251605	KLHL28	kelch-like family member 28	4.16994	0.000326022	NM_017658.3	54813
ILMN_1801040	SPN	sialophorin	4.16425	2.05962e-05	NM_001030288.1	6693
ILMN_3302499	LOC730990	Homo sapiens hypothetical protein LOC730990	4.16114	0.000421008	XM_001722060.1	730990
ILMN_1700466	LOC389517	Homo sapiens hypothetical protein LOC389517	4.14912	0.00077009	XM_933687.1	389517
ILMN_2096970	MYO3B	myosin IIIB	4.11555	0.00106671	NM_138995.1	140469
ILMN_3267800	LOC100130276	Homo sapiens hypothetical protein LOC100130276	4.10557	0.000278114	XM_001722797.1	100130276
ILMN_1677691	LOC648852	Homo sapiens hypothetical protein LOC648852	4.10526	0.00034452	XM_940430.1	648852
ILMN_3274790	LOC648921	Homo sapiens hypothetical protein LOC648921	4.10526	0.00132318	XM_001720571.1	648921
ILMN_2346137	ZNF557	zinc finger protein 557	4.0867	6.13287e-05	NM_001044387.1	79230
ILMN_1780496	MGC12760	ciliary rootlet coiled-coil, rootletin pseudogene 2	4.08202	0.000272638	XM_930480.1	84809
ILMN_1660568	LOC401622	Homo sapiens hypothetical protein LOC401622	4.07709	0.00690274	NM_001013689.1	401622
ILMN_2055310	MBD4	methyl-CpG binding domain protein 4	4.07054	4.75594e-05	NM_003925.1	8930
ILMN_2093389	SNAPC1	small nuclear RNA activating complex, polypeptide 1, 43kDa	4.06469	0.00113475	NM_003082.2	6617
ILMN_3181480	FLJ36131	golgin A6 family-like 6	4.06228	0.000473867	XM_001722366.1	338999
ILMN_1784554	LOC647389	Homo sapiens hypothetical protein LOC647389	4.06176	0.00106353	XM_936461.1	647389
ILMN_3215461	LOC100131989	Homo sapiens hypothetical protein LOC100131989	4.04966	0.000475924	XM_001725073.1	100131989
ILMN_3265143	LOC100129502	Homo sapiens hypothetical protein LOC100129502	4.04733	0.000329547	XM_001721688.1	100129502
ILMN_1778202	FLJ40722	family with sequence similarity 115, member C	4.01131	0.000589927	XM_942096.1	285966
ILMN_3242038	GPX8	glutathione peroxidase 8 (putative)	3.97828	0.00113782	NM_001008397.2	493869
ILMN_2101651	MBTD1	mbt domain containing 1	3.93862	0.000414935	NM_017643.1	54799
ILMN_3249244	TMEM106A	transmembrane protein 106A	3.92266	0.00154609	NM_145041.1	113277

## Sheet: H_PMN-O top up-regulated genes
File S1: List of top up-regulated genes in PMN-O in Healthy patients.
ProbesetID	Symbol	Description	FoldChange	p-value	Search_Key	Entrez_Gene_ID
ILMN_1651705	CAT	catalase	-5.77845	0.000471291	NM_001752.2	847
ILMN_1763322	CCR3	chemokine (C-C motif) receptor 3	-4.76436	0.00325782	NM_178329.1	1232
ILMN_1733559	LOC100008589	Homo sapiens hypothetical protein LOC100008589	-3.93323	0.000172518	NM_003671.2	100008589
ILMN_2228976	EIF1AY	eukaryotic translation initiation factor 1A, Y-linked	-3.76394	0.00719535	NM_004681.2	9086
ILMN_3249578	LOC100132394	Homo sapiens hypothetical protein LOC100132394	-3.59093	0.000627774	XM_001713809.1	100132394
ILMN_1654566	HSPA1L	heat shock 70kDa protein 1-like	-3.41618	0.00220162	NM_005527.2	3305
ILMN_2329927	ABCG1	ATP-binding cassette, sub-family G (WHITE), member 1	-3.234	0.000163685	NM_016818.2	9619
ILMN_1696584	ORM1	orosomucoid 1	-3.18573	0.00280883	NM_000607.1	5004
ILMN_2173740	ASB8	ankyrin repeat and SOCS box containing 8	-3.02204	0.00913013	NM_024095.3	140461
ILMN_1720303	OSTM1	osteopetrosis associated transmembrane protein 1	-2.99377	4.35765e-05	NM_014028.3	28962
ILMN_1688580	CAMP	cathelicidin antimicrobial peptide	-2.97404	0.00221252	NM_004345.3	820
ILMN_1804396	C14orf4	Interferon Regulatory Factor 2 Binding Protein-Like	-2.95584	0.00501404	NM_024496.2	64207
ILMN_1770811	PELO	Protein Pelota Homolog	-2.92719	0.00847387	NM_015946.4	53918
ILMN_1807201	FAM104A	family with sequence similarity 104, member A	-2.9206	0.00109456	NM_032837.1	84923
ILMN_1691535	CUL4B	cullin 4B	-2.89777	0.00381007	NM_003588.2	8450
ILMN_1669259	ANKRD49	ankyrin repeat domain 49	-2.89306	0.00238126	NM_017704.2	54851
ILMN_1780533	RNASE6	ribonuclease, RNase A family, k6	-2.88361	0.00206255	NM_005615.2	6039
ILMN_1692276	GGPS1	geranylgeranyl diphosphate synthase 1	-2.87304	0.000236369	NM_004837.2	9453
ILMN_2243308	ACVR1B	activin A receptor, type IB	-2.86625	0.00905202	NM_004302.3	91
ILMN_1704985	CYP27A1	cytochrome P450, family 27, subfamily A, polypeptide 1	-2.85899	0.000728126	NM_000784.2	1593
ILMN_1662846	GPR160	G protein-coupled receptor 160	-2.85679	0.00300003	NM_014373.1	26996
ILMN_1681520	DGAT2	diacylglycerol O-acyltransferase 2	-2.84771	0.000751462	NM_032564.2	84649
ILMN_1696962	PDZD8	PDZ Domain Containing 8	-2.80463	0.000408409	NM_173791.2	118987
ILMN_1654685	MCTP1	multiple C2 domains, transmembrane 1	-2.80388	0.000453709	NM_001002796.1	79772
ILMN_1692261	EPHB1	EPH receptor B1	-2.79088	0.00286346	NM_004441.3	2047
ILMN_1811702	GRN	granulin	-2.78377	0.000237029	NM_001012479.1	2896
ILMN_1786976	RAB22A	Ras-Related Protein Rab-22A	-2.74122	0.000698998	NM_020673.2	57403
ILMN_1758623	HIST1H2BD	histone cluster 1, H2bd	-2.73617	0.00191209	NM_138720.1	3017
ILMN_1798612	SNX20	sorting nexin 20	-2.72781	0.000241249	NM_182854.1	124460
ILMN_1655077	PRDM1	PR domain containing 1, with ZNF domain	-2.71782	0.00112847	NM_001198.2	639
ILMN_2221673	ASNSD1	asparagine synthetase domain containing 1	-2.7125	0.00598552	NM_019048.1	54529
ILMN_1737462	OXR1	oxidation resistance 1	-2.68497	0.00737785	NM_181354.3	55074
ILMN_1653856	STS-1	ubiquitin associated and SH3 domain containing B	-2.66245	0.00810179	NM_032873.3	84959
ILMN_1669189	RASSF5	Ras association (RalGDS/AF-6) domain family member 5	-2.63813	0.00200855	NM_182665.1	83593
ILMN_2403889	PRMT5	protein arginine methyltransferase 5	-2.61879	0.00950559	NM_001039619.1	10419
ILMN_2313851	OSBPL9	oxysterol binding protein-like 9	-2.60777	0.0015337	NM_148906.1	114883
ILMN_1723007	ZCCHC9	zinc finger, CCHC domain containing 9	-2.60438	1.1433e-05	NM_032280.1	84240
ILMN_1747241	IWS1	IWS1 homolog	-2.6017	0.000303338	NM_017969.1	55677
ILMN_2278433	LOC285074	Homo sapiens hypothetical protein LOC285074	-2.59505	0.00701462	NM_001012626.1	285074
ILMN_3204933	LOC401805	Homo sapiens hypothetical protein LOC401805	-2.59216	0.00131972	XR_038835.1	401805
ILMN_1669286	YWHAZ	tyrosine 3-monooxygenase/tryptophan 5-monooxygenase activation protein, zeta polypeptide	-2.57925	2.60719e-05	NM_003406.2	7534
ILMN_3242271	GAPT	GRB2-binding adaptor protein, transmembrane	-2.56031	0.00548662	NM_152687.2	202309
ILMN_3239610	LOC100133565	Homo sapiens hypothetical protein LOC100133565	-2.54063	0.00229707	XM_001724542.1	100133565
ILMN_2406043	VPS24	charged multivesicular body protein 3	-2.5351	0.00501563	NM_001005753.1	51652
ILMN_1701514	TRAF3IP2	NFkB-Activating Protein ACT1	-2.50741	0.00076505	NM_147200.1	10758
ILMN_1813594	PREI3	MOB family member 4, phocein	-2.50276	0.000457509	NM_015387.2	25843
ILMN_2083946	TGFA	transforming growth factor, alpha	-2.46769	0.000384313	NM_003236.1	7039
ILMN_1683175	C9orf23	ribonuclease P/MRP 25kDa subunit-like	-2.4643	0.00594496	NM_148178.1	138716
ILMN_1767747	HDAC2	histone deacetylase 2	-2.45707	0.00066389	NM_001527.1	3066
ILMN_2373177	PANK2	pantothenate kinase 2	-2.45648	0.00153011	NM_153640.2	80025

## Sheet: PMN-B vs PMN-O_CP  Genes list
File S1: Blood vs Oral PMNs (Chronic Periodontitis Patients) top differently regulated genes
ProbesetID	Symbol	FoldChange	p-value	Blood - 13	Blood - 15	Blood - 17	Blood - 19	Oral - 14	Oral - 16	Oral - 18	Oral - 20	Search_Key	Entrez_Gene_ID
ILMN_1810835	SPRR3	81.2065	2.71363e-06	4.93775	5.00518	4.92633	4.76818	11.7035	8.93412	11.5108	11.5683	NM_005416.1	6707
ILMN_2049909	HTN3	61.327	0.000173501	5.6015	5.89071	5.6099	5.70292	13.1791	8.1242	10.5722	10.7562	NM_000200.1	3347
ILMN_1725276	C4orf7	52.7859	2.40863e-06	4.77079	4.40894	4.74242	4.83697	10.8056	8.21901	9.71852	11.3184	NM_152997.2	260436
ILMN_1752648	HTN3	42.0134	0.00017242	5.77097	6.01655	5.8605	5.6961	12.6989	8.07792	10.2636	10.536	NM_000200.1	3347
ILMN_1780546	OSM	41.7198	5.71616e-08	7.29154	7.43331	8.05296	8.65843	12.4553	13.4841	13.7932	13.3463	NM_020530.3	5008
ILMN_1721218	KRT13	32.9457	5.33909e-06	5.14712	4.97626	5.08714	4.9818	10.4124	7.95569	10.3518	10.4994	NM_002274.2	3860
ILMN_2218856	CCL3L1	32.5407	4.92019e-07	5.87239	5.78256	5.99585	7.1403	10.5646	11.4355	11.8708	11.1894	NM_021006.4	6349
ILMN_2105573	CCL3L3	30.6655	9.43421e-07	6.63523	6.89763	7.25755	8.40175	11.8895	12.6719	12.8063	12.0652	NM_001001437.3	414062
ILMN_1747355	CCL3L1	30.2378	1.29389e-07	6.50724	6.74152	6.9392	7.68348	11.4393	12.1235	12.354	11.7476	NM_001001437.2	6349
ILMN_1773245	CCL3L1	27.996	3.23921e-07	6.37256	6.246	5.95887	7.01891	10.5058	11.3703	11.6412	11.3	NM_021006.4	6349
ILMN_1671509	CCL3	26.4441	3.81892e-07	6.5129	6.40764	6.79408	7.38289	10.9626	11.7968	12.0118	11.1831	NM_002983.1	6348
ILMN_1762899	EGR1	24.5001	1.92713e-06	6.88247	6.90997	8.1764	9.19501	12.06	12.9919	12.9421	12.7729	NM_001964.2	1958
ILMN_1775501	IL1B	24.3618	2.48687e-07	10.3145	10.1017	9.88587	10.1223	14.0124	14.9995	15.0432	14.6066	NM_000576.2	3553
ILMN_1781001	SOCS3	23.0484	2.47494e-07	7.31191	6.96854	7.33369	6.96127	10.9281	11.9075	12.218	11.3357	NM_003955.3	9021
ILMN_2188333	CD69	21.4536	2.97215e-06	7.56407	7.08725	5.86197	7.47848	11.6004	12.218	11.2743	10.7352	NM_001781.1	969
ILMN_1723035	OLR1	19.5333	5.79075e-05	6.89603	6.39753	5.21113	5.89769	9.58846	9.89508	11.4808	10.3232	NM_002543.2	4973
ILMN_3235832	LOC728835	19.5146	1.92608e-07	7.34869	7.62742	7.45821	8.63595	11.7303	12.6003	11.8655	12.2573	XM_001133190.1	728835
ILMN_1658483	IL1A	19.4714	3.00579e-07	5.41979	4.96502	5.41685	5.28047	9.61569	9.99953	9.55026	8.88371	NM_000575.3	3552
ILMN_1805410	C15orf48	18.7925	4.88501e-06	6.47072	6.33358	6.90403	6.28105	10.5327	11.7345	10.1417	9.77443	NM_032413.2	84419
ILMN_1691846	G0S2	16.5789	5.36937e-06	6.66123	6.98552	9.16116	9.41479	11.8059	12.6336	12.9599	12.7065	NM_015714.2	50486
ILMN_1656057	PLAU	15.6618	3.23841e-07	6.33072	6.48335	6.59618	6.49959	10.0653	10.8546	10.8293	9.73416	NM_002658.2	5328
ILMN_2100209	CCL4L1	15.4471	3.55654e-07	6.53664	6.84614	7.00816	7.22093	10.7855	11.2687	10.2283	11.017	NM_001001435.2	9560
ILMN_1795359	SPRR2A	14.1229	1.74113e-05	6.22572	5.90294	6.28974	6.09662	10.5228	8.01507	9.81035	10.394	NM_005988.2	6700
ILMN_1711838	SLC25A24	13.2027	4.619e-07	6.19957	6.91706	7.54796	8.69478	10.3543	11.3069	11.6159	11.784	NM_013386.2	29957
ILMN_1784602	CDKN1A	13.1098	7.2355e-07	7.64158	7.13191	7.08148	6.13207	10.6474	11.3437	10.651	10.389	NM_078467.1	1026
ILMN_1716276	CCL4L2	13.0271	7.78728e-07	8.04487	7.62085	7.2869	8.17086	11.2722	12.0725	11.1634	11.4088	NM_001001435.2	388372
ILMN_1774874	IL1RN	11.9736	8.57421e-07	9.45718	9.43097	8.95639	9.67782	12.6563	13.1706	13.2701	12.7485	NM_173842.1	3557
ILMN_1750497	GPR109A	11.9575	1.76844e-05	8.32273	8.3847	7.75373	8.21377	10.4079	11.8978	12.2118	11.9793	NM_177551.3	338442
ILMN_1677693	GPR109B	11.8421	5.67695e-05	8.43879	8.72536	7.63077	8.22868	10.1952	12.2276	12.2653	12.0118	NM_006018.1	8843
ILMN_1708192	LOC644423	11.7604	7.30022e-08	5.77063	6.14612	6.51527	6.57928	9.33305	9.55943	10.3261	9.95421	XM_930172.1	644423
ILMN_1689734	IL1RN	11.4026	5.28146e-06	9.78963	9.67096	9.2394	9.8566	12.1994	13.448	13.5139	13.1791	NM_173842.1	3557
ILMN_1674367	SPRR2F	11.0198	7.68807e-05	6.0093	5.90579	5.94321	5.85929	9.92146	7.50452	8.92364	10.038	NM_001014450.1	6705
ILMN_2219002	KRT6A	10.3627	5.18327e-05	6.04756	5.73689	6.00455	5.98257	10.3469	7.57661	8.71417	9.33406	NM_005554.3	3853
ILMN_1682717	IER3	10.26	8.20373e-08	8.89086	9.3542	9.8566	9.12275	12.1235	12.8788	13.2086	12.3872	NM_052815.1	8870
ILMN_2186061	PFKFB3	10.1405	3.60996e-06	9.75855	9.6296	9.42673	9.41825	12.0652	13.0236	13.3235	12.9421	NM_004566.2	5209
ILMN_2191967	SPRR2D	10.0391	1.81332e-05	6.17757	6.06768	6.18568	6.51601	10.1433	7.95056	9.48606	9.89797	NM_006945.3	6703
ILMN_1743199	EGR2	9.5782	1.30231e-06	6.39867	5.884	6.48037	6.90432	9.66368	9.94001	9.34041	9.86835	NM_000399.2	1959
ILMN_2173291	CYP4B1	9.23077	6.43437e-07	4.9228	6.35713	6.08376	7.05703	8.0944	9.40418	9.92756	9.91774	NM_000779.2	1580
ILMN_1666733	IL8	9.12838	4.82809e-05	7.63687	9.67332	10.9939	12.6336	11.9934	14.568	15.0617	14.5098	NM_000584.2	3576
ILMN_1661599	DDIT4	8.97518	2.79435e-07	7.10652	7.08645	7.842	8.02216	10.3163	10.6457	11.0576	10.846	NM_019058.2	54541
ILMN_1702691	TNFAIP3	8.9584	4.89571e-07	7.35617	7.79156	7.72749	7.33969	10.1165	11.0218	11.2463	10.2092	NM_006290.2	7128
ILMN_1677511	PTGS2	8.6083	2.25625e-05	7.83125	8.07118	8.61866	10.536	11.0392	12.2225	12.861	12.5788	NM_000963.1	5743
ILMN_1716591	SPRR1A	8.59596	0.000134682	6.59453	6.79051	6.06252	6.64379	10.4548	8.03065	9.54921	9.64769	NM_005987.2	6698
ILMN_1660436	HSPA1B	8.39921	6.0923e-05	7.72954	7.72543	8.28485	8.12733	9.27441	10.279	12.0359	11.2687	NM_005346.3	3304
ILMN_1660847	PFKFB3	8.13852	2.74665e-07	7.4053	7.52295	7.78846	7.66349	10.3046	10.4872	11.1033	10.4774	NM_004566.2	5209
ILMN_1780582	CD83	7.79865	1.59913e-05	6.69429	6.79026	6.50071	6.39151	8.69119	9.79763	10.2738	8.93768	NM_004233.2	9308
ILMN_2120022	ARL5B	7.79824	2.78871e-07	6.61045	6.62748	6.3632	6.74844	9.77882	9.51716	9.45169	9.45531	NM_178815.3	221079
ILMN_1718977	GADD45B	7.64766	1.62107e-06	7.77129	8.29625	8.44387	8.44387	10.2845	11.0932	11.9102	11.0501	NM_015675.1	4616
ILMN_1719695	NFKBIZ	7.20024	3.8106e-06	10.3584	9.96614	10.1817	10.1709	12.4662	13.3331	13.2371	12.9077	NM_001005474.1	64332
ILMN_1750912	STXBP6	7.14708	5.88306e-07	5.71892	6.06388	6.10818	6.28177	8.26465	8.8425	9.28757	9.00038	NM_014178.6	29091
ILMN_1727220	CRNN	7.00161	0.000139937	5.95024	5.87474	5.75734	6.08613	9.41909	7.03209	8.88371	8.68066	NM_016190.1	49860
ILMN_1703123	AXUD1	6.83453	1.1044e-06	9.03594	9.45718	9.1106	9.67441	11.6669	12.354	12.2982	12.0469	NM_033027.2	64651
ILMN_1770085	BTG2	6.79881	3.08999e-06	9.46366	9.42256	9.78832	10.3008	12.0303	12.8515	12.6483	12.5652	NM_006763.2	7832
ILMN_1683146	FTH1	6.67993	3.25254e-07	7.71747	8.67579	8.99176	9.2235	10.6367	11.5211	11.7114	11.8325	NM_002032.2	2495
ILMN_2408543	PLAUR	6.59265	1.80345e-05	8.61162	8.97936	8.56291	8.91442	10.538	11.2947	12.104	11.6346	NM_002659.2	5329
ILMN_2184373	IL8	6.40863	0.000136952	9.04404	11.0827	12.1878	13.828	13.4841	15.4794	15.3711	15.3182	NM_000584.2	3576
ILMN_1667043	EIF4A3	6.13171	4.58452e-05	8.70825	8.74984	8.9136	8.86423	10.5782	11.1293	12.4123	10.813	NM_014740.2	9775
ILMN_2374340	PLAUR	6.09144	2.01362e-05	9.31589	9.96947	9.47079	9.77882	11.2332	12.1935	12.9181	12.2381	NM_001005376.1	5329
ILMN_1736982	PHACTR1	6.00075	8.22379e-05	5.99522	7.01506	5.79287	6.94762	7.1987	9.57601	8.92612	9.7069	NM_030948.1	221692
ILMN_1766637	GLA	5.97673	1.80403e-05	8.16399	8.52171	8.69478	8.40245	9.96947	10.6565	11.9143	10.917	NM_000169.1	2717
ILMN_1760280	NXT1	5.77932	3.36102e-06	7.10927	6.68816	6.35321	7.03703	9.42907	9.44934	9.39669	9.13676	NM_013248.2	29107
ILMN_1680139	MAFF	5.68577	2.03202e-06	6.14349	6.58972	6.6763	7.06117	8.25594	9.27168	9.46996	9.36073	NM_012323.2	23764
ILMN_1684887	SAMSN1	5.66241	2.81316e-05	7.79463	8.42666	7.78723	7.74476	9.56358	10.3766	10.8316	10.7834	NM_022136.3	64092
ILMN_2340259	PDE4B	5.58318	4.42415e-06	8.79181	9.95804	9.44934	9.49068	11.5389	12.2488	12.3707	11.4559	NM_002600.3	5142
ILMN_1665455	DCUN1D3	5.53095	0.000174498	6.45745	6.68269	6.11578	6.73674	7.52316	9.42359	9.34496	8.98501	NM_173475.1	123879
ILMN_1785345	GPR84	5.50387	7.32078e-07	6.53895	6.29226	6.44533	6.15583	8.91442	8.93618	8.83614	8.59173	NM_020370.1	53831
ILMN_3256926	LOC100130764	5.48043	3.99863e-05	6.87605	7.193	7.93008	7.47154	10.3637	9.09405	9.88587	9.88374	XM_001723713.1	100130764
ILMN_1712026	NLRP3	5.45982	1.79025e-06	7.45668	8.21544	7.93705	7.74123	10.0856	10.9036	10.0615	9.99056	NM_004895.3	114548
ILMN_3281365	LOC100131767	5.28143	0.000156477	6.38172	6.42222	6.50646	6.23704	9.77208	7.8032	8.53542	8.24371	XR_038651.1	100131767
ILMN_2082893	LOC440157	5.23704	0.00031782	6.4874	6.83028	7.0966	7.07522	10.0045	7.94337	9.08958	9.38943	NM_001013701.1	440157
ILMN_1782237	GPR109B	5.23506	1.30127e-05	7.15516	7.03865	7.15031	7.49648	9.92634	9.76323	9.51619	9.10111	XM_946266.1	8843
ILMN_1782922	PDE4B	5.23047	3.06942e-05	7.62418	8.81203	8.23099	8.60535	9.63948	10.9846	11.4593	10.4008	NM_002600.2	5142
ILMN_1679083	ZNF93	5.02201	0.000423249	6.70636	7.08211	7.6547	7.37074	10.4675	8.83222	9.11736	9.27831	NM_001004126.1	81931
ILMN_1667232	KIR2DL3	-5.05771	3.61106e-05	7.91945	7.58043	6.3645	6.95032	4.96258	5.16686	4.9003	4.88191	NM_015868.2	3804
ILMN_1652198	CCM2	-5.07436	4.13937e-05	8.40245	8.42604	7.53263	8.23626	5.0806	6.59171	5.72185	5.56415	NM_001029835.1	83605
ILMN_3288161	LOC100132488	-5.10994	7.98438e-05	15.1255	13.7156	13.1529	13.553	11.9566	11.6863	11.5861	11.7388	XR_038623.1	100132488
ILMN_2345872	SUMF2	-5.11054	0.000111845	8.28712	7.6788	7.47753	7.31053	4.66572	5.49568	5.69978	5.48138	NM_001042470.1	25870
ILMN_1684349	IL2RB	-5.18033	8.65903e-05	9.09194	7.5336	8.07944	8.06758	5.67164	5.81927	5.99911	6.20382	NM_000878.2	3560
ILMN_1660498	RPS27	-5.18928	0.000123496	15.1147	13.9042	13.2304	13.448	11.8578	11.6809	11.8196	11.6384	XM_926427.1	6232
ILMN_2371964	MRPS12	-5.20292	0.000158667	8.14346	7.1533	7.07944	7.03782	4.45635	5.09805	5.5078	4.96591	NM_033363.1	6183
ILMN_2043615	C17orf90	-5.27746	0.000109601	7.97238	7.34013	6.98617	7.51616	4.29926	5.66925	5.10847	4.99663	NM_001039842.1	339229
ILMN_1873034	NA	-5.29729	0.000227836	9.97115	7.80456	7.33778	8.28485	6.73487	6.14308	6.00386	6.31724	Hs.546375	NA
ILMN_3278906	LOC644464	-5.37261	0.0001755	11.3151	9.46004	9.30972	9.46366	8.06342	7.10143	8.20094	7.28344	XR_038490.1	644464
ILMN_1671839	TAF1C	-5.37382	6.78014e-05	8.33135	7.35429	7.45186	7.59787	4.75784	5.44029	5.6154	5.30446	NM_139353.1	9013
ILMN_1768482	CD8A	-5.38874	0.000169784	9.7853	7.835	7.83527	8.53898	6.40966	6.40966	6.10486	6.29774	NM_001768.4	925
ILMN_1798957	C12orf47	-5.43566	2.63454e-05	8.04164	7.27675	7.08725	7.07506	4.67509	5.2446	5.1357	4.8181	NM_016534.2	51275
ILMN_1718537	HPS6	-5.43791	7.93943e-06	8.21254	7.95799	7.93513	7.81364	5.05598	6.05255	5.44672	5.43963	NM_024747.4	79803
ILMN_1810334	COMMD7	-5.51347	2.91573e-05	8.90707	8.45734	7.75123	7.77363	5.54775	6.14101	5.88897	5.72737	NM_053041.1	149951
ILMN_1732328	LOC646200	-5.52044	0.000404402	11.0471	9.54381	9.53159	9.493	7.17564	7.68348	8.28965	6.90746	XM_930460.1	646200
ILMN_2122103	ETS1	-5.53573	2.56426e-05	8.22728	7.24577	6.68469	7.529	5.25852	5.32289	4.94293	4.61083	NM_005238.2	2113
ILMN_2098126	CCL5	-5.60854	1.08363e-05	12.1004	11.0294	9.73827	11.3042	9.74714	8.3859	7.99807	8.27247	NM_002985.2	6352
ILMN_1732705	HCFC1	-5.69782	4.32449e-06	7.94145	7.30205	6.65244	7.07222	4.91187	5.02665	4.59423	4.65864	NM_005334.1	3054
ILMN_2415179	CLSTN1	-5.71326	1.56491e-05	8.5982	7.56902	7.18837	7.61559	5.38957	5.62232	5.19438	5.05004	NM_001009566.1	22883
ILMN_1781010	ARHGEF3	-5.72762	7.39999e-05	9.2652	8.24471	8.29625	8.59484	5.54957	6.40601	6.34688	6.12397	NM_019555.1	50650
ILMN_2109489	GZMB	-5.75655	0.00038867	9.19282	8.23849	7.59898	8.8799	5.18668	6.4853	6.20328	6.12816	NM_004131.3	3002
ILMN_1733696	IMP3	-5.80271	1.02851e-05	9.15019	8.28075	7.94529	8.00571	5.90174	6.12546	5.89542	5.61917	NM_018285.2	55272
ILMN_2329429	GIMAP6	-5.86887	8.94566e-05	8.73039	7.42548	7.32598	7.67486	4.98512	5.65181	5.14252	5.54062	NM_001007224.1	474344
ILMN_2352097	GPR56	-5.99025	0.000228557	9.78257	8.36834	7.9084	8.88371	6.1792	6.25701	6.73336	6.04025	NM_201524.1	9289
ILMN_1740819	STARD7	-6.03695	0.000244171	9.06744	8.00054	7.87568	7.8378	4.82799	6.36105	5.68716	5.52248	NM_020151.2	56910
ILMN_1776080	GTPBP6	-6.06923	0.000149799	8.35487	7.22207	6.85742	7.2889	4.39774	5.18146	5.14831	4.93455	NM_012227.1	8225
ILMN_1787461	RUNX3	-6.09755	1.78573e-05	9.52818	9.04727	9.15126	9.19684	6.06202	7.26744	6.23142	6.66295	NM_004350.1	864
ILMN_1740633	PRF1	-6.13018	5.35655e-05	9.94476	8.33815	8.08544	9.11252	6.48884	6.65891	6.08418	6.48313	NM_005041.3	5551
ILMN_2067370	SNRPF	-6.29291	0.000278478	8.76693	7.68275	7.31141	7.43832	4.44549	5.53406	5.01918	5.7582	NM_003095.2	6636
ILMN_2338323	CDC25B	-6.30062	0.000405598	8.75121	7.05843	6.40682	7.63432	4.70258	4.77035	5.0865	5.5619	NM_004358.3	994
ILMN_2342579	IL7R	-6.34683	0.000235318	9.41622	7.99353	7.41609	8.46203	5.42766	5.82548	5.97676	6.07782	NM_002185.2	3575
ILMN_1798728	C19orf2	-6.35251	5.9162e-05	8.81203	7.5519	7.18501	7.72749	5.15876	5.00997	5.58184	5.34768	NM_134447.1	8725
ILMN_1718621	TSPAN32	-6.54652	0.000140217	9.86656	8.57081	8.81361	8.6306	5.62656	6.42205	6.83213	6.33742	NM_139022.2	10077
ILMN_3238782	LOC728244	-6.58851	4.2035e-05	9.54834	8.00238	8.01765	8.4315	5.97452	5.62297	6.38662	5.59902	XR_018431.1	728244
ILMN_2073184	S1PR5	-6.63105	3.67786e-06	8.05077	7.345	6.59772	7.45044	5.02513	4.49301	4.6393	4.67176	NM_030760.3	53637
ILMN_1786823	ICAM2	-6.66935	3.34535e-05	9.01695	7.84495	7.63997	7.66196	5.22406	5.68517	5.4498	5.31785	NM_000873.2	3384
ILMN_2391861	GSTM1	-6.75073	1.51615e-05	8.46715	8.28777	7.50011	7.63077	5.36847	4.76008	5.25019	5.59761	NM_000561.2	2944
ILMN_1688423	FCER1A	-6.97605	2.54123e-06	9.77714	8.60622	9.10003	8.71953	6.45373	5.98715	6.31462	6.49265	NM_002001.2	2205
ILMN_1663080	LFNG	-7.10135	0.000144095	10.2709	10.1887	9.86835	9.5052	5.43382	7.36189	8.06457	6.59759	NM_002304.1	3955
ILMN_1789627	SEPT4-	-7.20374	0.00030047	9.79229	10.0947	8.97418	7.60522	6.85876	6.00026	6.80227	6.32266	NM_000407.3	5413
ILMN_1844464	NA	-7.30372	0.000194198	9.91502	8.06794	7.70691	8.81925	5.84267	6.00142	6.16633	6.04669	Hs.534427	NA
ILMN_2208903	CD52	-7.43488	1.5889e-05	11.8842	11.1997	10.5521	10.4378	9.11252	7.71896	8.49695	6.45604	NM_001803.2	1043
ILMN_1703326	GPR44	-7.48225	0.000123055	6.77496	7.80634	6.35782	6.59343	4.33501	3.31741	4.33782	4.17373	NM_004778.1	11251
ILMN_1746565	CD6	-7.52121	9.51286e-05	9.16988	7.51616	6.68079	8.01006	5.42691	5.15102	5.22844	5.0354	NM_006725.2	923
ILMN_2113126	RNASE3	-7.67009	0.000204236	8.31454	9.24248	7.02186	7.23441	4.85519	5.35249	4.83	5.87798	NM_002935.2	6037
ILMN_2093343	PLAC8	-7.81434	0.000134224	9.8296	8.24417	7.95703	8.07158	5.46243	5.87078	5.83189	5.95188	NM_016619.1	51316
ILMN_1756501	ST6GAL1	-8.27678	0.000105723	9.44356	8.39295	7.9952	8.33135	4.74199	6.0515	5.84534	5.45624	NM_173217.1	6480
ILMN_1760201	DNMT1	-8.41817	0.000103374	9.43248	7.837	7.5461	7.72607	4.9434	5.41256	5.18488	5.55022	NM_001379.1	1786
ILMN_2088437	CX3CR1	-9.12082	0.000298652	10.9846	9.51007	9.2611	9.97303	5.70569	8.07211	6.00662	6.55387	NM_001337.3	1524
ILMN_1767281	PPBP	-9.40886	0.000232932	10.0216	10.8005	9.44356	7.28	6.34914	7.19703	6.41571	6.26548	NM_002704.2	5473
ILMN_1736831	PRSS33	-9.43311	3.24799e-06	6.9568	8.66075	7.49916	7.00535	3.97678	4.8382	4.27401	4.65388	NM_152891.1	260429
ILMN_2073289	MTSS1	-9.80834	3.18984e-05	8.36624	7.06408	6.82217	6.62116	3.96545	3.61135	4.33501	4.38085	NM_014751.2	9788
ILMN_2368530	IL32	-10.5519	0.000361802	10.2451	7.84173	7.3361	8.88925	5.39568	5.67274	5.70717	5.69067	NM_001012633.1	9235
ILMN_1886655	NA	-10.8611	2.83549e-05	10.5327	8.6374	7.79918	9.14838	6.05664	5.90528	5.5172	6.19991	Hs.554324	NA
ILMN_1708779	GNLY	-11.6373	9.4825e-05	10.773	8.38246	8.27529	9.55026	6.08664	6.28321	5.97871	5.93507	NM_006433.2	10578
ILMN_1731233	GZMH	-12.1586	2.98394e-05	10.4378	9.20623	7.82462	9.34577	6.05973	5.85158	5.92705	5.63015	NM_033423.2	2999
ILMN_2325837	CD3D	-12.1841	0.000232611	9.67332	7.5963	6.58586	8.62278	4.68114	4.58787	5.08694	5.30171	NM_001040651.1	915
ILMN_1761159	ESYT1	-12.2807	1.72804e-06	9.30076	9.51835	8.91196	8.5559	5.63231	5.13248	5.32884	5.80909	NM_015292.1	23344
ILMN_1776678	GIMAP7	-13.0381	1.64472e-05	11.0551	9.58458	9.68593	9.95114	5.98359	6.26346	7.11498	6.36562	NM_153236.3	168537
ILMN_2261416	CD3D	-13.848	2.63779e-05	9.90527	7.75905	7.29597	8.92851	4.933	5.42631	4.06941	5.36054	NM_000732.4	915
ILMN_1761945	FGFBP2	-14.2228	1.98081e-06	9.11149	8.4626	7.52447	8.6743	4.7843	4.30958	4.82856	4.88572	NM_031950.2	83888
ILMN_1773352	CCL5	-14.5865	1.27972e-05	11.109	9.76323	8.7575	9.88038	6.14705	6.29444	6.21475	6.35152	NM_002985.2	6352
ILMN_2384122	GPR56	-15.2074	2.92274e-05	10.0422	8.58516	7.81994	9.10307	4.79698	5.09721	5.46568	5.29971	NM_201525.1	9289
ILMN_1682993	NKG7	-16.4214	1.10168e-05	11.5431	9.86547	9.38943	10.4872	6.40349	6.60514	6.61439	6.43945	NM_005601.3	4818
ILMN_2353732	CD8A	-16.737	3.17229e-06	9.91599	7.88053	7.56092	8.57762	5.01219	4.75437	4.32392	4.73444	NM_171827.2	925
ILMN_1676924	CD247	-18.6294	3.86311e-06	10.7513	8.94262	8.5369	9.44714	5.58209	5.78491	5.12836	5.26038	NM_198053.1	919
ILMN_1779324	GZMA	-18.8628	1.24984e-05	10.6489	9.09194	8.83901	9.72363	4.94847	5.94754	5.45787	5.54248	NM_006144.2	3001
ILMN_2377669	CD247	-19.8976	3.75114e-06	10.8147	8.92768	8.56222	9.51154	5.44097	5.66466	4.94915	5.51142	NM_198053.1	919
ILMN_1730622	EVL	-23.5367	8.25446e-06	11.5211	9.84448	9.63712	9.89508	5.46189	6.50004	5.56061	5.81841	NM_016337.2	51466
ILMN_1790692	GNLY	-42.9247	4.10176e-06	11.9934	9.59552	9.74567	11.1945	5.5325	5.86941	5.29372	5.44746	NM_012483.1	10578
ILMN_1654875	CLC	-56.782	1.73007e-07	11.3764	13.3331	11.7069	11.4745	6.20978	6.56111	6.44817	6.35395	NM_001828.4	1178
