# Supplementary material for: Oral Neutrophil Transcriptome Changes Result in a Pro-Survival Phenotype in Periodontal Diseases
Source: PLoS One. 2013 Jul 11;8(7):e68983. doi: 10.1371/journal.pone.0068983 (PMC3708893; doi:10.1371/journal.pone.0068983)
Supplement: File S2 — Summary of IPA analysis - Humans - Blood vs. Oral PMNs (Chronic Periodontitis Patients). (XLSX) [file pone.0068983.s003.xlsx]

## Sheet: PMN-B vs PMN-O_H
File S2: Summary of IPA analysis - Humans - Blood vs Oral PMNs (Healthy Subjects)
Diseases and Disorders
Name	p-value	# Molecules
Cancer	2.29E-10 - 1.59E-02	112
Hematological Disease	3.22E-08 - 1.16E-02	66
Immunological Disease	3.22E-08 - 1.00E-02	102
Connective Tissue Disorders	7.55E-08 - 1.00E-02	70
Inflammatory Disease	7.55E-08 - 1.14E-02	108
Molecular and Cellular Functions
Name	p-value	# Molecules
Protein Synthesis	1.87E-42 - 2.07E-22	47
Cell Death	2.32E-11 - 1.31E-02	89
Cellular Growth and Proliferation	1.01E-09 - 1.49E-02	80
Cellular Development	4.78E-09 - 1.42E-02	39
RNA Post-Transcritptional Modification	3.42E-08 - 3.42E-08	9
Physiological System Development and Function
Name	p-value	# Molecules
Cell-mediated Immune Response	8.48E-08 - 1.31E-02	24
Hematological System Development and Function	8.48E-08 - 1.59E-02	52
Hematopoiesis	8.48E-08 - 1.31E-02	30
Immune Cell Trafficking	1.11E-07 - 1.59E-02	31
Tissue Development	2.58E-07 - 1.66E-02	36
Top Canonical Pathways
Name	p-value	Ratio
Primary Immunodeficiency Signaling	4.76e-09	10/55 (0.182)
Role of Hypercytokinemia/hyperchemokinemia in the Pathogenesis of Influenza	2.65e-07	9/41 (0.22)
Cytotoxic T Lymphocyte-mediated Apoptosis of Target Cells	4.09e-07	9/52 (0.173)
Communication between Innate and Adaptive Immune Cells	7.06e-07	11/93 (0.118)
Role of NFAT in Regulation of the Immune Response	7.9e-07	16/185 (0.086)

## Sheet: PMN-B vs PMN-O_Chr Perio
File S2: Summary of IPA analysis - Humans - Blood vs Oral PMNs (Chronic Periodontitis Patients)
Diseases and Disorders
Name	p-value	# Molecules
Nutritional Disease	6.62E-03 - 1.55E-02	249
Organismal Injury and Abnormalities	9.94E-03 - 9.94E-03	229
Genetic Disorder	1.55E-02 - 1.55E-02	207
Cancer	3.03E-02 - 4.76E-02	729
Gastrointestinal Disease	3.06E-02 - 3.06E-02	490
Molecular and Cellular Functions
Name	p-value	# Molecules
Cell-To-Cell Signaling and Interaction	8.62E-03 - 3.98E-02	588
DNA Replication, Recombination, and Repair	3.28E-02 - 3.28E-02	170
Cell Death	3.93E-02 - 3.93E-02	401
Cellular Function and Maintenance	4.63E-02 - 4.63E-02	153
Cell Morphology	4.92E-02 - 4.92E-02	150
Physiological System Development and Function
Name	p-value	# Molecules
Tissue Development	1.00E-02 - 1.00E-02	415
Hematological System Development and Function	2.19E-02 - 3.15E-02	191
Immune Cell Trafficking	3.15E-02 - 3.15E-02	173
Top Canonical Pathways
Name	p-value	Ratio
Role of Macrophages, Fibroblasts and Endothelial Cells in Rheumatoid Arthritis	0.0151	306/335 (0.913)
Leukocyte Extravasation Signaling	0.0242	185/189 (0.979)
NF-kB Signaling	0.0427	157/170 (0.924)
Germ Cell-Sertoli Cell Junction Signaling	0.0436	156/159 (0.981)
Production of Nitric Oxide and Reactive Oxygen Species	0.0454	154/162 (0.951)
