# Supplementary material for: Oral Neutrophil Transcriptome Changes Result in a Pro-Survival Phenotype in Periodontal Diseases
Source: PLoS One. 2013 Jul 11;8(7):e68983. doi: 10.1371/journal.pone.0068983 (PMC3708893; doi:10.1371/journal.pone.0068983)
Supplement: File S3 — DAVID Pathway analysis-Healthy patients - Blood vs. Oral PMNs. (XLSX) [file pone.0068983.s004.xlsx]

## Sheet: H_DAVID_Pathway analysis
File S3: DAVID Pathway analysis-Healthy patients_Blood vs. Oral PMN
Category	Term	Count	%	PValue	Genes	List Total	Pop Hits	Pop Total	Fold Enrichment	Bonferroni	Benjamini
KEGG_PATHWAY	hsa03010:Ribosome	49	11.0112	3.32323e-49	648000, 11224, 285176, 653162, 441073, 644029, 6122, 6124, 6161, 644464, 388339, 440027, 6206, 6165, 6207, 6168, 9045, 6210, 391777, 3921, 728576, 441876, 285053, 646766, 728453, 6155, 6217, 6154, 6218, 440086, 391370, 284393, 6157, 25873, 6223, 6222, 388707, 6191, 6193, 6194, 6146, 6181, 6147, 284230, 729798, 648729, 6141, 645387, 6142, 100129902, 389141, 6143, 6189, 4736, 389342, 388524, 6188, …	178	87	5085	16.0897	3.95465e-47	3.95465e-47
KEGG_PATHWAY	hsa05332:Graft-versus-host disease	10	2.24719	5.26581e-06	3113, 5551, 3115, 3125, 3117, 3824, 3002, 3553, 3552, 3804	178	39	5085	7.32498	0.000626437	0.000313268
KEGG_PATHWAY	hsa05340:Primary immunodeficiency	9	2.02247	1.93522e-05	7535, 3543, 915, 5993, 925, 916, 3932, 100, 3575	178	35	5085	7.34591	0.00230029	0.000767351
KEGG_PATHWAY	hsa04940:Type I diabetes mellitus	8	1.79775	0.00052861	3113, 5551, 3115, 3125, 3117, 3002, 3553, 3552	178	42	5085	5.44141	0.0609826	0.0156072
KEGG_PATHWAY	hsa04060:Cytokine-cytokine receptor interaction	21	4.7191	0.000684041	3627, 9560, 3560, 4352, 6349, 1230, 6347, 2323, 3552, 939, 6352, 1524, 388372, 3456, 1236, 5473, 7423, 3553, 8718, 3575, 3576, 2833	178	262	5085	2.28975	0.0782015	0.0161538
KEGG_PATHWAY	hsa04640:Hematopoietic cell lineage	11	2.47191	0.00072307	3125, 914, 915, 925, 916, 2323, 3553, 3552, 912, 3575, 948	178	86	5085	3.65397	0.0824759	0.0142437
KEGG_PATHWAY	hsa04612:Antigen processing and presentation	10	2.24719	0.00218636	3113, 3304, 3115, 3125, 3117, 3824, 3320, 5993, 925, 3804	178	83	5085	3.44186	0.229304	0.0365251
KEGG_PATHWAY	hsa05310:Asthma	6	1.34831	0.00290602	3113, 3115, 3125, 3117, 6037, 2205	178	29	5085	5.9105	0.292714	0.0423664
KEGG_PATHWAY	hsa04660:T cell receptor signaling pathway	11	2.47191	0.00408789	7535, 919, 915, 2534, 925, 916, 3702, 27040, 4792, 3932, 5533	178	108	5085	2.90964	0.385813	0.0527212
KEGG_PATHWAY	hsa04062:Chemokine signaling pathway	15	3.37079	0.00526142	3627, 9560, 6349, 10681, 1230, 6347, 3702, 2791, 6352, 1524, 388372, 1236, 5473, 4792, 3576, 2833	178	187	5085	2.2915	0.466215	0.0608463
KEGG_PATHWAY	hsa04650:Natural killer cell mediated cytotoxicity	12	2.69663	0.00626976	7535, 5551, 3456, 3824, 3002, 919, 3384, 2534, 27040, 3932, 5533, 3804	178	133	5085	2.57751	0.526901	0.0657778
KEGG_PATHWAY	hsa05020:Prion diseases	6	1.34831	0.00671325	6352, 3304, 2534, 3553, 3552, 5621	178	35	5085	4.89727	0.551376	0.0646154
KEGG_PATHWAY	hsa05330:Allograft rejection	6	1.34831	0.00758098	3113, 5551, 3115, 3125, 3117, 3002	178	36	5085	4.76124	0.59569	0.0672886
KEGG_PATHWAY	hsa04623:Cytosolic DNA-sensing pathway	7	1.57303	0.0115096	6352, 3627, 388372, 3456, 9560, 10623, 3553, 4792	178	55	5085	3.63585	0.747813	0.0937127
KEGG_PATHWAY	hsa04621:NOD-like receptor signaling pathway	7	1.57303	0.0200036	6352, 3320, 7128, 3553, 6347, 4792, 3576	178	62	5085	3.22535	0.909695	0.148116
KEGG_PATHWAY	hsa05320:Autoimmune thyroid disease	6	1.34831	0.0311444	3113, 5551, 3115, 3125, 3117, 3002	178	51	5085	3.36087	0.976835	0.209682
KEGG_PATHWAY	hsa04514:Cell adhesion molecules (CAMs)	10	2.24719	0.0396863	3113, 3115, 3688, 3125, 3117, 914, 3384, 925, 1462, 923	178	132	5085	2.1642	0.991925	0.246832
Category	Term	Count	%	PValue	Genes	List Total	Pop Hits	Pop Total	Fold Enrichment	Bonferroni	Benjamini
BIOCARTA	h_tcraPathway:Lck and Fyn tyrosine kinases in initiation of TCR Activation	6	1.34831	6.08185e-05	7535, 919, 915, 2534, 916, 3932	66	11	1437	11.876	0.00696994	0.00696994
BIOCARTA	h_il17Pathway:IL 17 Signaling Pathway	6	1.34831	0.000343109	919, 914, 915, 925, 916, 3576	66	15	1437	8.70909	0.0386957	0.0195387
BIOCARTA	h_tcrPathway:T Cell Receptor Signaling Pathway	8	1.79775	0.000570697	7535, 919, 915, 2534, 916, 27040, 4792, 3932	66	34	1437	5.12299	0.0635404	0.0216453
BIOCARTA	h_tcytotoxicPathway:T Cytotoxic Cell Surface Molecules	5	1.1236	0.00143693	919, 914, 915, 925, 916	66	12	1437	9.07197	0.152416	0.0404985
BIOCARTA	h_ctlPathway:CTL mediated immune response against target cells	5	1.1236	0.00357449	5551, 3002, 919, 915, 916	66	15	1437	7.25758	0.337545	0.0790602
BIOCARTA	h_CSKPathway:Activation of Csk by cAMP-dependent Protein Kinase Inhibits Signaling through the T Cell Receptor	5	1.1236	0.00581977	7535, 919, 915, 916, 3932	66	17	1437	6.40374	0.48892	0.105841
BIOCARTA	h_ctla4Pathway:The Co-Stimulatory Signal During T-cell Activation	5	1.1236	0.00885169	919, 915, 916, 3702, 3932	66	19	1437	5.72967	0.640297	0.135901
BIOCARTA	h_IL12Pathway:IL12 and Stat4 Dependent Signaling Pathway in Th1 Development	5	1.1236	0.0106935	6775, 919, 915, 916, 2833	66	20	1437	5.44318	0.709563	0.143196
BIOCARTA	h_tcrmolecule:T Cell Receptor and CD3 Complex	3	0.674157	0.0113992	919, 915, 916	66	4	1437	16.3295	0.732447	0.136268
BIOCARTA	h_thelperPathway:T Helper Cell Surface Molecules	4	0.898876	0.014503	919, 914, 915, 916	66	12	1437	7.25758	0.813636	0.154651
BIOCARTA	h_setPathway:Granzyme A mediated Apoptosis Pathway	4	0.898876	0.0182522	5551, 328, 3002, 3001	66	13	1437	6.6993	0.879776	0.175173
BIOCARTA	h_no2il12Pathway:NO2-dependent IL 12 Pathway in NK cells	4	0.898876	0.0182522	6775, 919, 914, 2833	66	13	1437	6.6993	0.879776	0.175173
BIOCARTA	h_lympathway:Adhesion and Diapedesis of Lymphocytes	4	0.898876	0.0272192	3688, 3384, 3552, 3576	66	15	1437	5.80606	0.958147	0.232384
BIOCARTA	h_il1rPathway:Signal transduction through IL1R	5	1.1236	0.0386322	3456, 3553, 3552, 4792, 3557	66	29	1437	3.75392	0.989228	0.29427
BIOCARTA	h_tcapoptosisPathway:HIV Induced T Cell Apoptosis	3	0.674157	0.0590728	919, 915, 916	66	9	1437	7.25758	0.99909	0.393569
Category	Term	Count	%	PValue	Genes	List Total	Pop Hits	Pop Total	Fold Enrichment	Bonferroni	Benjamini
REACTOME_PATHWAY	REACT_1762:3' -UTR-mediated translational regulation	50	11.236	1.74999e-42	648000, 11224, 285176, 653162, 441073, 644029, 6122, 6124, 6161, 644464, 388339, 440027, 6206, 6165, 6207, 6208, 6168, 9045, 6210, 391777, 3921, 728576, 441876, 285053, 646766, 728453, 6155, 6217, 6154, 6218, 440086, 391370, 284393, 6157, 25873, 6223, 6222, 388707, 6191, 6193, 6194, 6146, 6181, 6147, 284230, 729798, 648729, 6141, 645387, 6142, 100129902, 389141, 6143, 6189, 4736, 389342, 388524, …	139	108	3398	11.3176	7.17498e-41	7.17498e-41
REACTOME_PATHWAY	REACT_6167:Influenza Infection	54	12.1348	4.53771e-38	648000, 11224, 285176, 653162, 441073, 644029, 6122, 6124, 6161, 644464, 388339, 440027, 6206, 6207, 6165, 10898, 6208, 6168, 9045, 6210, 391777, 3921, 728576, 441876, 285053, 646766, 728453, 6155, 6217, 6154, 6218, 440086, 391370, 284393, 6157, 25873, 6223, 6222, 388707, 6191, 6193, 6194, 6146, 6181, 6147, 284230, 729798, 648729, 6141, 645387, 6636, 6142, 100129902, 6633, 389141, 6143, 6189, 473…	139	157	3398	8.40819	1.86046e-36	9.3023e-37
REACTOME_PATHWAY	REACT_17015:Metabolism of proteins	55	12.3596	4.39344e-31	648000, 11224, 285176, 653162, 51227, 441073, 1933, 644029, 6122, 6124, 1937, 6161, 644464, 388339, 440027, 6206, 6207, 6165, 6208, 6168, 441032, 9045, 6210, 391777, 3921, 728576, 441876, 285053, 646766, 728453, 6155, 6217, 6154, 6218, 440086, 391370, 284393, 6157, 25873, 6223, 6222, 388707, 6191, 6193, 6194, 6146, 6181, 6147, 284230, 729798, 648729, 6141, 645387, 6142, 100129902, 389141, 6143, 6…	139	217	3398	6.196	1.80131e-29	6.00437e-30
REACTOME_PATHWAY	REACT_71:Gene Expression	58	13.0337	1.09606e-22	648000, 653162, 6161, 388339, 6206, 6165, 6207, 6168, 6208, 441032, 9045, 6210, 391777, 3921, 285053, 646766, 728453, 6217, 6155, 6218, 6154, 391370, 440086, 7407, 284393, 6157, 6223, 6222, 6181, 729798, 648729, 389141, 100129902, 6189, 1915, 389342, 6188, 100132488, 728658, 643863, 664709, 23521, 100128936, 645715, 6176, 6175, 6202, 728643, 441034, 892, 11224, 285176, 644029, 6122, 1933, 441073,…	139	350	3398	4.05106	4.49386e-21	1.12346e-21
REACTOME_PATHWAY	REACT_6900:Signaling in Immune system	22	4.94382	0.00493153	7535, 3113, 3115, 3125, 3117, 3824, 10225, 914, 3384, 915, 916, 925, 27040, 3702, 975, 3804, 3688, 919, 2534, 11126, 4792, 3932	139	286	3398	1.88046	0.183471	0.0397279
REACTOME_PATHWAY	REACT_11052:Metabolism of non-coding RNA	4	0.898876	0.0573974	50628, 6636, 6633, 1207	139	22	3398	4.44474	0.911392	0.332304
Category	Term	Count	%	PValue	Genes	List Total	Pop Hits	Pop Total	Fold Enrichment	Bonferroni	Benjamini
PANTHER_PATHWAY	P00031:Inflammation mediated by chemokine and cytokine signaling pathway	17	3.82022	0.00108829	3627, 6775, 9560, 4216, 6349, 10681, 1230, 6347, 6352, 3688, 1524, 388372, 1236, 7273, 4792, 56911, 3576, 2833	67	304	2857	2.38457	0.0754052	0.0754052
PANTHER_PATHWAY	P00053:T cell activation	9	2.02247	0.00569459	7535, 3113, 3117, 919, 915, 916, 4792, 3932, 5533	67	120	2857	3.19813	0.337134	0.185834
PANTHER_PATHWAY	P00036:Interleukin signaling pathway	10	2.24719	0.0522259	6775, 3560, 4216, 2534, 3552, 1026, 56911, 84245, 4609, 3576	67	212	2857	2.01141	0.978974	0.723996
Category	Term	Count	%	PValue	Genes	List Total	Pop Hits	Pop Total	Fold Enrichment	Bonferroni	Benjamini
BBID	34.Chemokines_in_EAE	3	0.674157	0.0443287	6352, 3627, 6347	27	5	358	7.95556	0.870018	0.870018
BBID	33.GProt-coupled_Rec_T_Cell_med_Inflamm	3	0.674157	0.0443287	6352, 3627, 6347	27	5	358	7.95556	0.870018	0.870018
BBID	22.Cytokine-chemokine_CNS	4	0.898876	0.0482971	6352, 3456, 3552, 3576	27	12	358	4.41975	0.892214	0.671692
BBID	81.Structure_of_Caps_and_SMACs	4	0.898876	0.0482971	914, 2534, 925, 3932	27	12	358	4.41975	0.892214	0.671692
BBID	109.Chemokine_families	5	1.1236	0.00964369	6352, 3627, 388372, 9560, 6347, 3576	27	25	358	2.65185	0.989574	0.781537

## Sheet: CP_DAVID_Pathway analysis
File S3: DAVID Pathway analysis-CP patients_Blood vs. Oral PMN
Category	Term	Count	%	PValue	Genes	List Total	Pop Hits	Pop Total	Fold Enrichment	Bonferroni	Benjamini
KEGG_PATHWAY	hsa03010:Ribosome	30	3.61446	2.86087e-16	ILMN_2230624, ILMN_1695598, ILMN_2141453, ILMN_2141452, ILMN_1682873, ILMN_2141444, ILMN_1755733, ILMN_1695261, ILMN_1652230, ILMN_1660498, ILMN_1683498, ILMN_1660832, ILMN_1656807, ILMN_1694742, ILMN_2247594, ILMN_1687805, ILMN_1782621, ILMN_2087080, ILMN_1810577, ILMN_1713086, ILMN_2160819, ILMN_1787949, ILMN_1740749, ILMN_2154566, ILMN_1663799, ILMN_1709880, ILMN_2048326, ILMN_1698940, ILMN_17…	278	87	5085	6.30737	5.32907e-14	5.32907e-14
KEGG_PATHWAY	hsa04060:Cytokine-cytokine receptor interaction	22	2.6506	0.0465292	ILMN_1773352, ILMN_2100209, ILMN_1726981, ILMN_1678833, ILMN_1772131, ILMN_2105573, ILMN_2091412, ILMN_2184373, ILMN_1684349, ILMN_1767281, ILMN_1716276, ILMN_2168347, ILMN_1671509, ILMN_1775501, ILMN_1763322, ILMN_2088437, ILMN_1683700, ILMN_1728478, ILMN_2342579, ILMN_2218856, ILMN_1773245, ILMN_2098126, ILMN_2243308, ILMN_1664912, ILMN_1658483, ILMN_1666733, ILMN_1780546, ILMN_1747355	278	262	5085	1.53592	0.999511	0.719329
KEGG_PATHWAY	hsa04144:Endocytosis	16	1.92771	0.0750619	ILMN_1675709, ILMN_2072541, ILMN_2355776, ILMN_1654566, ILMN_2386982, ILMN_2243308, ILMN_1815306, ILMN_1684349, ILMN_1652650, ILMN_1692219, ILMN_1660436, ILMN_2406043, ILMN_1681467, ILMN_1765409, ILMN_1651832, ILMN_1802519	278	184	5085	1.59055	0.999996	0.646679
KEGG_PATHWAY	hsa04062:Chemokine signaling pathway	16	1.92771	0.00836215	ILMN_1773352, ILMN_1671509, ILMN_2359789, ILMN_1763322, ILMN_2100209, ILMN_2088437, ILMN_1728478, ILMN_1808768, ILMN_1678833, ILMN_2098126, ILMN_2218856, ILMN_1773245, ILMN_2184373, ILMN_2105573, ILMN_2386982, ILMN_1767281, ILMN_1666733, ILMN_1760303, ILMN_1747355, ILMN_1773154, ILMN_1716563, ILMN_1716276	278	187	5085	1.56504	0.999999	0.658627
KEGG_PATHWAY	hsa05010:Alzheimer's disease	15	1.80723	0.0593772	ILMN_1775501, ILMN_1701269, ILMN_1758658, ILMN_2179018, ILMN_1809193, ILMN_1812312, ILMN_2310909, ILMN_1671191, ILMN_1673757, ILMN_1705261, ILMN_1672191, ILMN_2051232, ILMN_1815115, ILMN_1756355, ILMN_1733603	278	163	5085	1.68325	0.999944	0.589497
KEGG_PATHWAY	hsa04640:Hematopoietic cell lineage	14	1.68675	0.000675005	ILMN_1775501, ILMN_1789627, ILMN_1768482, ILMN_2353732, ILMN_1747622, ILMN_2342579, ILMN_1747052, ILMN_1719433, ILMN_1772131, ILMN_2091412, ILMN_2261416, ILMN_1664912, ILMN_1658483, ILMN_2325837, ILMN_1740015, ILMN_2168347	278	86	5085	2.97766	0.102406	0.0525855
KEGG_PATHWAY	hsa03040:Spliceosome	13	1.56627	0.0406315	ILMN_1738819, ILMN_1781906, ILMN_1654566, ILMN_1771620, ILMN_2369785, ILMN_1725071, ILMN_1705151, ILMN_2069945, ILMN_1660436, ILMN_2067370, ILMN_1798083, ILMN_1723212, ILMN_1667043	278	126	5085	1.8872	0.998689	0.734824
KEGG_PATHWAY	hsa04650:Natural killer cell mediated cytotoxicity	13	1.56627	0.057335	ILMN_1667232, ILMN_2359789, ILMN_2109489, ILMN_1654396, ILMN_1797988, ILMN_1740633, ILMN_1719756, ILMN_2279844, ILMN_2175912, ILMN_1760303, ILMN_1786823, ILMN_2377669, ILMN_1716563, ILMN_1658962, ILMN_1676924	278	133	5085	1.78788	0.999921	0.649949
KEGG_PATHWAY	hsa04142:Lysosome	12	1.44578	0.0526734	ILMN_1752728, ILMN_1766637, ILMN_1814726, ILMN_2374036, ILMN_1669281, ILMN_1669377, ILMN_1812995, ILMN_1718063, ILMN_2390114, ILMN_1676946, ILMN_1666269, ILMN_2359907, ILMN_1757370	278	117	5085	1.87604	0.999826	0.66116
KEGG_PATHWAY	hsa05012:Parkinson's disease	12	1.44578	0.047942	ILMN_1789627, ILMN_1701269, ILMN_2179018, ILMN_1812312, ILMN_1677877, ILMN_1672191, ILMN_1719039, ILMN_2051232, ILMN_1671191, ILMN_1815115, ILMN_1756355, ILMN_1733603	278	128	5085	1.71482	1	0.650768
KEGG_PATHWAY	hsa04620:Toll-like receptor signaling pathway	11	1.3253	0.0470988	ILMN_1773352, ILMN_1671509, ILMN_2359789, ILMN_1775501, ILMN_1758658, ILMN_1651346, ILMN_2098126, ILMN_1673757, ILMN_2184373, ILMN_1666733, ILMN_1760303, ILMN_1773154, ILMN_1740015	278	101	5085	1.99213	0.999556	0.668034
KEGG_PATHWAY	hsa05340:Primary immunodeficiency	7	0.00843373	0.0105506	ILMN_2279844, ILMN_2261416, ILMN_1662026, ILMN_2353732, ILMN_1768482, ILMN_2325837, ILMN_2342579, ILMN_1719756, ILMN_1734878	278	35	5085	3.65827	0.816778	0.43203
KEGG_PATHWAY	hsa05020:Prion diseases	6	0.722892	0.0392806	ILMN_1773352, ILMN_1775501, ILMN_1658483, ILMN_1660436, ILMN_1762899, ILMN_2321064, ILMN_2098126	278	35	5085	3.13566	0.998358	0.798691
KEGG_PATHWAY	hsa05332:Graft-versus-host disease	6	0.722892	0.0585163	ILMN_1667232, ILMN_1775501, ILMN_1658483, ILMN_2109489, ILMN_1797988, ILMN_1740633	278	39	5085	2.81406	0.999935	0.61893
Category	Term	Count	%	PValue	Genes	List Total	Pop Hits	Pop Total	Fold Enrichment	Bonferroni	Benjamini
BIOCARTA	h_tcrPathway:T Cell Receptor Signaling Pathway	8	0.963855	0.0126943	ILMN_2279844, ILMN_2359789, ILMN_2261416, ILMN_2325837, ILMN_1773154, ILMN_2140990, ILMN_1716563, ILMN_2377669, ILMN_1676924, ILMN_1719756	112	34	1437	3.01891	0.908281	0.697149
BIOCARTA	h_caspasePathway:Caspase Cascade in Apoptosis	6	0.722892	0.0325752	ILMN_1673757, ILMN_2109489, ILMN_2126706, ILMN_1736568, ILMN_1760227, ILMN_1740633	112	24	1437	3.20759	0.997956	0.78738
BIOCARTA	h_lympathway:Adhesion and Diapedesis of Lymphocytes	5	0.60241	0.0236475	ILMN_2184373, ILMN_1658483, ILMN_2175912, ILMN_1666733, ILMN_1747052, ILMN_1654396, ILMN_1786823	112	15	1437	4.27679	0.988612	0.775018
BIOCARTA	h_ctlPathway:CTL mediated immune response against target cells	5	0.60241	0.0236475	ILMN_2261416, ILMN_2109489, ILMN_2325837, ILMN_2175912, ILMN_1654396, ILMN_2377669, ILMN_1740633, ILMN_1676924	112	15	1437	4.27679	0.988612	0.775018
BIOCARTA	h_ptdinsPathway:Phosphoinositides and their downstream targets.	5	0.60241	0.00725235	ILMN_1653793, ILMN_2359789, ILMN_2386982, ILMN_1662026, ILMN_1658464	112	21	1437	3.05485	0.999999	0.86618
BIOCARTA	h_WNVpathway:West Nile Virus	4	0.481928	0.0040019	ILMN_1712634, ILMN_1343291, ILMN_1661594, ILMN_1810810, ILMN_2351309	112	5	1437	10.2643	0.527565	0.527565
BIOCARTA	h_tcraPathway:Lck and Fyn tyrosine kinases in initiation of TCR Activation	4	0.481928	0.0468542	ILMN_2279844, ILMN_2261416, ILMN_2325837, ILMN_2377669, ILMN_1676924, ILMN_1719756	112	11	1437	4.66558	0.999873	0.833828
BIOCARTA	h_tcytotoxicPathway:T Cytotoxic Cell Surface Molecules	4	0.481928	0.0590469	ILMN_2261416, ILMN_2353732, ILMN_1768482, ILMN_2325837, ILMN_2175912, ILMN_1654396, ILMN_2377669, ILMN_1676924	112	12	1437	4.27679	0.999989	0.849962
BIOCARTA	h_setPathway:Granzyme A mediated Apoptosis Pathway	4	0.481928	0.0725692	ILMN_1779324, ILMN_2109489, ILMN_1740633, ILMN_1661886	112	13	1437	3.9478	0.999999	0.828128
Category	Term	Count	%	PValue	Genes	List Total	Pop Hits	Pop Total	Fold Enrichment	Bonferroni	Benjamini
PANTHER_PATHWAY	P00031:Inflammation mediated by chemokine and cytokine signaling pathway	21	2.53012	0.000901728	ILMN_1773352, ILMN_2100209, ILMN_1747052, ILMN_1654396, ILMN_1808768, ILMN_1678833, ILMN_2054297, ILMN_1677511, ILMN_1710514, ILMN_2386982, ILMN_2105573, ILMN_2184373, ILMN_1773154, ILMN_1716276, ILMN_1671509, ILMN_1653793, ILMN_2359789, ILMN_1763322, ILMN_1781001, ILMN_2088437, ILMN_1773245, ILMN_2218856, ILMN_2098126, ILMN_2175912, ILMN_1666733, ILMN_1747355, ILMN_2086077, ILMN_1777519, ILMN_17…	139	304	2857	1.41985	0.999569	0.855902
PANTHER_PATHWAY	P00006:Apoptosis signaling pathway	12	1.44578	0.0445284	ILMN_1763763, ILMN_1673757, ILMN_2386982, ILMN_1731233, ILMN_2109489, ILMN_1758658, ILMN_1665943, ILMN_1773154, ILMN_1660436, ILMN_1716563, ILMN_2321064, ILMN_1654566	139	129	2857	1.912	0.97613	0.8455
PANTHER_PATHWAY	P00049:Parkinson disease	11	1.3253	0.0235763	ILMN_2279844, ILMN_1789627, ILMN_1677877, ILMN_1723843, ILMN_1719039, ILMN_1756126, ILMN_1660436, ILMN_2386355, ILMN_1654566, ILMN_2058512, ILMN_1669286	139	102	2857	2.2166	0.858635	0.858635
PANTHER_PATHWAY	P00053:T cell activation	11	1.3253	0.0615836	ILMN_2359789, ILMN_1719756, ILMN_2279844, ILMN_2386982, ILMN_2261416, ILMN_1873034, ILMN_2325837, ILMN_1760303, ILMN_1773154, ILMN_2377669, ILMN_1716563, ILMN_1658962, ILMN_1676924	139	120	2857	1.88411	0.994549	0.824014
Category	Term	Count	%	PValue	Genes	List Total	Pop Hits	Pop Total	Fold Enrichment	Bonferroni	Benjamini
REACTOME_PATHWAY	REACT_71:Gene Expression	51	6.14458	2.61921e-11	ILMN_2230624, ILMN_1682873, ILMN_1738819, ILMN_1755733, ILMN_1687430, ILMN_1683498, ILMN_1660498, ILMN_1660832, ILMN_1694742, ILMN_1782621, ILMN_1705151, ILMN_1343291, ILMN_1810577, ILMN_1655921, ILMN_2160819, ILMN_1787949, ILMN_1740749, ILMN_1663799, ILMN_1709880, ILMN_2048326, ILMN_1760714, ILMN_1758214, ILMN_1784717, ILMN_1707810, ILMN_1771620, ILMN_2369785, ILMN_1690494, ILMN_1782635, ILMN_17…	186	350	3398	2.66203	1.44056e-09	3.60141e-10
REACTOME_PATHWAY	REACT_17015:Metabolism of proteins	41	4.93976	1.1317e-12	ILMN_2230624, ILMN_1682873, ILMN_2374340, ILMN_1755733, ILMN_1687430, ILMN_1683498, ILMN_1660498, ILMN_1738759, ILMN_1660832, ILMN_1694742, ILMN_1782621, ILMN_1691508, ILMN_1343291, ILMN_1810577, ILMN_2160819, ILMN_1740749, ILMN_1787949, ILMN_1663799, ILMN_1709880, ILMN_2048326, ILMN_1760714, ILMN_1784717, ILMN_1707810, ILMN_1690494, ILMN_1777344, ILMN_1745075, ILMN_2050112, ILMN_2411723, ILMN_16…	186	217	3398	3.45171	6.22408e-11	2.0747e-11
REACTOME_PATHWAY	REACT_6167:Influenza Infection	37	4.45783	1.69528e-14	ILMN_2230624, ILMN_1682873, ILMN_1755733, ILMN_1683498, ILMN_1660498, ILMN_1660832, ILMN_1694742, ILMN_1782621, ILMN_1810577, ILMN_2160819, ILMN_1740749, ILMN_1787949, ILMN_1663799, ILMN_1709880, ILMN_2048326, ILMN_1760714, ILMN_1784717, ILMN_1707810, ILMN_2369785, ILMN_1690494, ILMN_1777344, ILMN_2067370, ILMN_1745075, ILMN_1660426, ILMN_2050112, ILMN_2411723, ILMN_1695598, ILMN_1886493, ILMN_21…	186	157	3398	4.30539	9.34253e-13	4.67071e-13
REACTOME_PATHWAY	REACT_1762:3' -UTR-mediated translational regulation	32	3.85542	1.72904e-15	ILMN_2230624, ILMN_1695598, ILMN_2141453, ILMN_2141452, ILMN_1666635, ILMN_1682873, ILMN_2141444, ILMN_1755733, ILMN_1695261, ILMN_1652230, ILMN_1660498, ILMN_1683498, ILMN_1660832, ILMN_1656807, ILMN_1694742, ILMN_2247594, ILMN_1687805, ILMN_1782621, ILMN_1715636, ILMN_2087080, ILMN_1810577, ILMN_1713086, ILMN_2160819, ILMN_1787949, ILMN_1740749, ILMN_2154566, ILMN_1663799, ILMN_1709880, ILMN_20…	186	108	3398	5.41298	9.76996e-14	9.76996e-14
REACTOME_PATHWAY	REACT_6900:Signaling in Immune system	25	3.01205	0.01968	ILMN_1688231, ILMN_2353732, ILMN_1768482, ILMN_1747052, ILMN_1654396, ILMN_1797988, ILMN_1658399, ILMN_1651346, ILMN_2279844, ILMN_1760303, ILMN_1773154, ILMN_1723035, ILMN_1734748, ILMN_1658962, ILMN_1676924, ILMN_1667232, ILMN_1653793, ILMN_1742001, ILMN_2048326, ILMN_1719756, ILMN_2261416, ILMN_1873034, ILMN_2325837, ILMN_2175912, ILMN_1689953, ILMN_1786823, ILMN_1777519, ILMN_2377669, ILMN_17…	186	286	3398	1.59692	0.664855	0.144586
REACTOME_PATHWAY	REACT_6185:HIV Infection	19	2.28916	0.0100085	ILMN_2359789, ILMN_1788701, ILMN_2048326, ILMN_1663954, ILMN_1768784, ILMN_1689445, ILMN_1800975, ILMN_1747556, ILMN_2279844, ILMN_1702837, ILMN_2179837, ILMN_1815306, ILMN_2061405, ILMN_2383435, ILMN_2377669, ILMN_1742432, ILMN_1655921, ILMN_1676924, ILMN_2399328, ILMN_2058512, ILMN_2368971	186	184	3398	1.88645	0.424917	0.104746
REACTOME_PATHWAY	REACT_578:Apoptosis	14	1.68675	0.0216818	ILMN_1746494, ILMN_2048326, ILMN_1758658, ILMN_2109489, ILMN_2126706, ILMN_1768784, ILMN_1800975, ILMN_1808768, ILMN_1673757, ILMN_1702837, ILMN_2383435, ILMN_2321064, ILMN_2058512, ILMN_2368971	186	129	3398	1.98266	0.700493	0.139896
REACTOME_PATHWAY	REACT_383:DNA Replication	12	1.44578	0.0151264	ILMN_1803772, ILMN_1702837, ILMN_2049642, ILMN_2048326, ILMN_1768784, ILMN_2383435, ILMN_1800975, ILMN_1705093, ILMN_1784602, ILMN_2368971, ILMN_2058512, ILMN_2061452	186	97	3398	2.26006	0.567558	0.130396
REACTOME_PATHWAY	REACT_1538:Cell Cycle Checkpoints	12	1.44578	0.0393422	ILMN_1702837, ILMN_2049642, ILMN_2048326, ILMN_1768784, ILMN_2383435, ILMN_1800975, ILMN_1705093, ILMN_1784602, ILMN_2368971, ILMN_2058512, ILMN_2061452, ILMN_2339796	186	112	3398	1.95737	0.890029	0.198086
REACTOME_PATHWAY	REACT_9035:APC/C:Cdh1-mediated degradation of Skp2	8	0.963855	0.0457955	ILMN_1702837, ILMN_2048326, ILMN_1768784, ILMN_2383435, ILMN_1800975, ILMN_2368971, ILMN_2058512, ILMN_2339796	186	61	3398	2.39591	0.924093	0.208944
REACTOME_PATHWAY	REACT_11045:Signaling by Wnt	8	0.963855	0.0457955	ILMN_1702837, ILMN_2048326, ILMN_1768784, ILMN_2383435, ILMN_1800975, ILMN_2368971, ILMN_2058512, ILMN_1780913	186	61	3398	2.39591	0.924093	0.208944
REACTOME_PATHWAY	REACT_6850:Cdc20:Phospho-APC/C mediated degradation of Cyclin A	8	0.963855	0.0652704	ILMN_1702837, ILMN_2048326, ILMN_1768784, ILMN_2383435, ILMN_1800975, ILMN_2368971, ILMN_2058512, ILMN_2339796	186	66	3398	2.2144	0.975581	0.266088
REACTOME_PATHWAY	REACT_13635:Regulation of activated PAK-2p34 by proteasome mediated degradation	7	0.843373	0.030152	ILMN_1702837, ILMN_2048326, ILMN_1768784, ILMN_2383435, ILMN_1800975, ILMN_2368971, ILMN_2058512	186	44	3398	2.9064	0.814347	0.170637
