# Supplementary material for: Oral Neutrophil Transcriptome Changes Result in a Pro-Survival Phenotype in Periodontal Diseases
Source: PLoS One. 2013 Jul 11;8(7):e68983. doi: 10.1371/journal.pone.0068983 (PMC3708893; doi:10.1371/journal.pone.0068983)
Supplement: File S4 — Multi-GOEAST analysis -Chr. Periodontitis & Healthy - Blood vs. Oral PMNs. (XLSX) [file pone.0068983.s005.xlsx]

## Sheet: MULTI_Biological Process
File S4: Multi-GOEAST analysis -Chr. Periodontitis & Healthy - Blood vs Oral PMNs
GOID	Ontology	Term	MIN-p-value	MAX-p-value	AVG-p-value	common_genes
GO:0042110	biological_process	T cell activation	7.13e-06	0.00205592	0.00103152	ILMN_1803686 // ILMN_1695025 // ILMN_1739794 // ILMN_1768482 // ILMN_1719756
GO:0046649	biological_process	lymphocyte activation	4.37e-06	0.0320865	0.0160454	ILMN_1803686 // ILMN_1695025 // ILMN_1739794 // ILMN_1768482 // ILMN_1719756
GO:0045321	biological_process	leukocyte activation	2.3e-06	0.0594955	0.0297489	ILMN_1803686 // ILMN_1695025 // ILMN_1739794 // ILMN_1768482 // ILMN_1719756
GO:0002376	biological_process	immune system process	1.7e-17	7.78e-06	3.89e-06	ILMN_1803686 // ILMN_1695025 // ILMN_1688959 // ILMN_1739794 // ILMN_1768482 // ILMN_1711573 // ILMN_1794364 // ILMN_1686555 // ILMN_1749070 // ILMN_1717261 // ILMN_1667232 // ILMN_1784717 // ILMN_1719756
GO:0090407	biological_process	organophosphate biosynthetic process	0.0260321	0.083476	0.0547541	ILMN_1803686 // ILMN_1689953 // ILMN_1751851 // ILMN_1764871
GO:0006955	biological_process	immune response	1.92e-11	0.000113643	5.68215e-05	ILMN_1803686 // ILMN_1688959 // ILMN_1768482 // ILMN_1711573 // ILMN_1794364 // ILMN_1749070 // ILMN_1717261 // ILMN_1667232 // ILMN_1719756
GO:0048583	biological_process	regulation of response to stimulus	5.51e-06	0.0329027	0.0164541	ILMN_1803686 // ILMN_1688959 // ILMN_1739794 // ILMN_1689953 // ILMN_1768482 // ILMN_1686555 // ILMN_1678087 // ILMN_1760714 // ILMN_1719756
GO:0009966	biological_process	regulation of signal transduction	0.000760467	0.0905581	0.0456593	ILMN_1803686 // ILMN_1688959 // ILMN_1739794 // ILMN_1689953 // ILMN_1768482 // ILMN_1678087 // ILMN_1719756
GO:0050896	biological_process	response to stimulus	1.11e-18	6.62e-06	3.31e-06	ILMN_1803686 // ILMN_1661886 // ILMN_1715131 // ILMN_1695025 // ILMN_1688959 // ILMN_1739794 // ILMN_1689953 // ILMN_1768482 // ILMN_1711573 // ILMN_1796423 // ILMN_1794364 // ILMN_1672503 // ILMN_1686555 // ILMN_1780368 // ILMN_1683462 // ILMN_1749070 // ILMN_1717261 // ILMN_1699160 // ILMN_1667232 // ILMN_1678087 // ILMN_1737988 // ILMN_1672417 // ILMN_1784717 // ILMN_1760714 // ILMN_1787461 //…
GO:0006950	biological_process	response to stress	1.37e-13	0.0220711	0.0110356	ILMN_1803686 // ILMN_1661886 // ILMN_1715131 // ILMN_1689953 // ILMN_1683462 // ILMN_1699160 // ILMN_1678087 // ILMN_1737988 // ILMN_1672417 // ILMN_1760714
GO:0044237	biological_process	cellular metabolic process	1.45e-80	1.29e-12	6.45e-13	ILMN_1803686 // ILMN_1661886 // ILMN_1689953 // ILMN_1751851 // ILMN_1736814 // ILMN_1760201 // ILMN_1672503 // ILMN_1343291 // ILMN_1810810 // ILMN_2038774 // ILMN_1765796 // ILMN_1711878 // ILMN_1686555 // ILMN_1683462 // ILMN_1699160 // ILMN_1695598 // ILMN_1680437 // ILMN_1678087 // ILMN_1670420 // ILMN_1748650 // ILMN_1675266 // ILMN_1764871 // ILMN_1687864 // ILMN_1713369 // ILMN_1762747 //…
GO:0044238	biological_process	primary metabolic process	1.85e-72	8.97e-12	4.485e-12	ILMN_1803686 // ILMN_1661886 // ILMN_1689953 // ILMN_1751851 // ILMN_1736814 // ILMN_1682928 // ILMN_1794364 // ILMN_1760201 // ILMN_1672503 // ILMN_1343291 // ILMN_1810810 // ILMN_2038774 // ILMN_1765796 // ILMN_1711878 // ILMN_1686555 // ILMN_1683462 // ILMN_1699160 // ILMN_1695598 // ILMN_1680437 // ILMN_1678087 // ILMN_1670420 // ILMN_1748650 // ILMN_1675266 // ILMN_1764871 // ILMN_1687864 //…
GO:0071704	biological_process	organic substance metabolic process	2.52e-72	2.61e-11	1.305e-11	ILMN_1803686 // ILMN_1661886 // ILMN_1689953 // ILMN_1751851 // ILMN_1736814 // ILMN_1682928 // ILMN_1794364 // ILMN_1760201 // ILMN_1672503 // ILMN_1343291 // ILMN_1810810 // ILMN_2038774 // ILMN_1765796 // ILMN_1711878 // ILMN_1686555 // ILMN_1683462 // ILMN_1699160 // ILMN_1695598 // ILMN_1680437 // ILMN_1678087 // ILMN_1670420 // ILMN_1748650 // ILMN_1675266 // ILMN_1764871 // ILMN_1687864 //…
GO:0008152	biological_process	metabolic process	1.67e-83	9.81e-11	4.905e-11	ILMN_1803686 // ILMN_1661886 // ILMN_1689953 // ILMN_1751851 // ILMN_1736814 // ILMN_1682928 // ILMN_1794364 // ILMN_1760201 // ILMN_1672503 // ILMN_1343291 // ILMN_1810810 // ILMN_2038774 // ILMN_1765796 // ILMN_1711878 // ILMN_1686555 // ILMN_1683462 // ILMN_1699160 // ILMN_1695598 // ILMN_1680437 // ILMN_1678087 // ILMN_1670420 // ILMN_1748650 // ILMN_1675266 // ILMN_1764871 // ILMN_1687864 //…
GO:0044249	biological_process	cellular biosynthetic process	4.89e-32	4.52e-19	2.26e-19	ILMN_1803686 // ILMN_1661886 // ILMN_1689953 // ILMN_1751851 // ILMN_1343291 // ILMN_1810810 // ILMN_2038774 // ILMN_1711878 // ILMN_1683462 // ILMN_1695598 // ILMN_1680437 // ILMN_1748650 // ILMN_1764871 // ILMN_1713369 // ILMN_1762747 // ILMN_1731546 // ILMN_1663799 // ILMN_1756360 // ILMN_1752285 // ILMN_1712155 // ILMN_1690494 // ILMN_1750507 // ILMN_1709880 // ILMN_1782621 // ILMN_1651850 //…
GO:1901576	biological_process	organic substance biosynthetic process	3.23e-31	1.76e-18	8.8e-19	ILMN_1803686 // ILMN_1661886 // ILMN_1689953 // ILMN_1751851 // ILMN_1343291 // ILMN_1810810 // ILMN_2038774 // ILMN_1711878 // ILMN_1683462 // ILMN_1695598 // ILMN_1680437 // ILMN_1748650 // ILMN_1764871 // ILMN_1713369 // ILMN_1762747 // ILMN_1731546 // ILMN_1663799 // ILMN_1756360 // ILMN_1752285 // ILMN_1712155 // ILMN_1690494 // ILMN_1750507 // ILMN_1709880 // ILMN_1782621 // ILMN_1651850 //…
GO:0009058	biological_process	biosynthetic process	1.48e-29	6.44e-18	3.22e-18	ILMN_1803686 // ILMN_1661886 // ILMN_1689953 // ILMN_1751851 // ILMN_1343291 // ILMN_1810810 // ILMN_2038774 // ILMN_1711878 // ILMN_1683462 // ILMN_1695598 // ILMN_1680437 // ILMN_1748650 // ILMN_1764871 // ILMN_1713369 // ILMN_1762747 // ILMN_1731546 // ILMN_1663799 // ILMN_1756360 // ILMN_1752285 // ILMN_1712155 // ILMN_1690494 // ILMN_1750507 // ILMN_1709880 // ILMN_1782621 // ILMN_1651850 //…
GO:0065007	biological_process	biological regulation	1.33e-31	0.0367812	0.0183906	ILMN_1803686 // ILMN_1661886 // ILMN_1658494 // ILMN_1787844 // ILMN_1715131 // ILMN_1695025 // ILMN_1688959 // ILMN_1739794 // ILMN_1689953 // ILMN_1768482 // ILMN_1796423 // ILMN_1736814 // ILMN_1760201 // ILMN_1672503 // ILMN_1686555 // ILMN_1780368 // ILMN_1717261 // ILMN_1775522 // ILMN_1678087 // ILMN_1737988 // ILMN_1669447 // ILMN_1712155 // ILMN_1690494 // ILMN_1784717 // ILMN_1760714 //…
GO:0044763	biological_process	single-organism cellular process	5.69e-33	0.0378167	0.0189084	ILMN_1803686 // ILMN_1661886 // ILMN_1658494 // ILMN_1715131 // ILMN_1695025 // ILMN_1688959 // ILMN_1739794 // ILMN_1746565 // ILMN_1768482 // ILMN_1711573 // ILMN_1796423 // ILMN_1736814 // ILMN_1760201 // ILMN_1672503 // ILMN_1686555 // ILMN_1780368 // ILMN_1717261 // ILMN_1678087 // ILMN_1748650 // ILMN_1675266 // ILMN_1673962 // ILMN_1737988 // ILMN_1784717 // ILMN_1760714 // ILMN_1707810 //…
GO:0044699	biological_process	single-organism process	2.59e-27	0.0248874	0.0124437	ILMN_1803686 // ILMN_1661886 // ILMN_1658494 // ILMN_1715131 // ILMN_1695025 // ILMN_1688959 // ILMN_1739794 // ILMN_1746565 // ILMN_1768482 // ILMN_1711573 // ILMN_1751851 // ILMN_1796423 // ILMN_1736814 // ILMN_1760201 // ILMN_1672503 // ILMN_1686555 // ILMN_1780368 // ILMN_1683462 // ILMN_1717261 // ILMN_1678087 // ILMN_1660462 // ILMN_1748650 // ILMN_1675266 // ILMN_1673962 // ILMN_1737988 //…
GO:0009987	biological_process	cellular process	9.59e-104	4.89e-12	2.445e-12	ILMN_1803686 // ILMN_1661886 // ILMN_1658494 // ILMN_1715131 // ILMN_1695025 // ILMN_1688959 // ILMN_1739794 // ILMN_1746565 // ILMN_1689953 // ILMN_1768482 // ILMN_1711573 // ILMN_1751851 // ILMN_1796423 // ILMN_1736814 // ILMN_1760201 // ILMN_1672503 // ILMN_1343291 // ILMN_1810810 // ILMN_2038774 // ILMN_1765796 // ILMN_1711878 // ILMN_1686555 // ILMN_1780368 // ILMN_1683462 // ILMN_1717261 //…
GO:0048518	biological_process	positive regulation of biological process	1.08e-07	0.00293154	0.00146582	ILMN_1787844 // ILMN_1695025 // ILMN_1688959 // ILMN_1739794 // ILMN_1689953 // ILMN_1768482 // ILMN_1686555 // ILMN_1678087 // ILMN_1784717 // ILMN_1760714 // ILMN_1787461 // ILMN_1726981 // ILMN_1719756
GO:0048522	biological_process	positive regulation of cellular process	4.18e-07	0.00374563	0.00187302	ILMN_1787844 // ILMN_1695025 // ILMN_1688959 // ILMN_1739794 // ILMN_1689953 // ILMN_1768482 // ILMN_1678087 // ILMN_1784717 // ILMN_1760714 // ILMN_1787461 // ILMN_1726981 // ILMN_1719756
GO:0010942	biological_process	positive regulation of cell death	0.009277	0.0516712	0.0304741	ILMN_1695025 // ILMN_1688959 // ILMN_1760714 // ILMN_1787461
GO:0043065	biological_process	positive regulation of apoptotic process	0.0168583	0.049952	0.0334052	ILMN_1695025 // ILMN_1688959 // ILMN_1760714 // ILMN_1787461
GO:0043068	biological_process	positive regulation of programmed cell death	0.0187838	0.0508338	0.0348088	ILMN_1695025 // ILMN_1688959 // ILMN_1760714 // ILMN_1787461
GO:0042981	biological_process	regulation of apoptotic process	0.000171567	0.00282665	0.00149911	ILMN_1695025 // ILMN_1688959 // ILMN_1739794 // ILMN_1775522 // ILMN_1760714 // ILMN_1787461
GO:0010941	biological_process	regulation of cell death	0.000117636	0.00293154	0.00152459	ILMN_1695025 // ILMN_1688959 // ILMN_1739794 // ILMN_1775522 // ILMN_1760714 // ILMN_1787461
GO:0043067	biological_process	regulation of programmed cell death	0.000230165	0.00293154	0.00158085	ILMN_1695025 // ILMN_1688959 // ILMN_1739794 // ILMN_1775522 // ILMN_1760714 // ILMN_1787461
GO:0002696	biological_process	positive regulation of leukocyte activation	0.019888	0.0685255	0.0442068	ILMN_1695025 // ILMN_1688959 // ILMN_1739794 // ILMN_1719756
GO:0050867	biological_process	positive regulation of cell activation	0.019888	0.0685255	0.0442068	ILMN_1695025 // ILMN_1688959 // ILMN_1739794 // ILMN_1719756
GO:0002694	biological_process	regulation of leukocyte activation	0.0475541	0.0627125	0.0551333	ILMN_1695025 // ILMN_1688959 // ILMN_1739794 // ILMN_1719756
GO:0051249	biological_process	regulation of lymphocyte activation	0.0516118	0.0600158	0.0558138	ILMN_1695025 // ILMN_1688959 // ILMN_1739794 // ILMN_1719756
GO:0050865	biological_process	regulation of cell activation	0.0704834	0.0714076	0.0709455	ILMN_1695025 // ILMN_1688959 // ILMN_1739794 // ILMN_1719756
GO:0002684	biological_process	positive regulation of immune system process	0.00868303	0.0327364	0.0207097	ILMN_1695025 // ILMN_1688959 // ILMN_1739794 // ILMN_1686555 // ILMN_1719756
GO:0019538	biological_process	protein metabolic process	8.63e-40	1.14e-11	5.7e-12	ILMN_1689953 // ILMN_1682928 // ILMN_1794364 // ILMN_1343291 // ILMN_1810810 // ILMN_2038774 // ILMN_1686555 // ILMN_1699160 // ILMN_1695598 // ILMN_1680437 // ILMN_1678087 // ILMN_1670420 // ILMN_1748650 // ILMN_1675266 // ILMN_1764871 // ILMN_1713369 // ILMN_1762747 // ILMN_1731546 // ILMN_1663799 // ILMN_1756360 // ILMN_1752285 // ILMN_1712155 // ILMN_1690494 // ILMN_1750507 // ILMN_1709880 //…
GO:0044267	biological_process	cellular protein metabolic process	1.19e-38	7.08e-13	3.54e-13	ILMN_1689953 // ILMN_1343291 // ILMN_1810810 // ILMN_2038774 // ILMN_1686555 // ILMN_1699160 // ILMN_1695598 // ILMN_1680437 // ILMN_1678087 // ILMN_1670420 // ILMN_1748650 // ILMN_1675266 // ILMN_1764871 // ILMN_1713369 // ILMN_1762747 // ILMN_1731546 // ILMN_1663799 // ILMN_1756360 // ILMN_1752285 // ILMN_1712155 // ILMN_1690494 // ILMN_1750507 // ILMN_1709880 // ILMN_1782621 // ILMN_1651850 //…
GO:0010467	biological_process	gene expression	5.25e-47	4.82e-16	2.41e-16	ILMN_1661886 // ILMN_1736814 // ILMN_1343291 // ILMN_1810810 // ILMN_2038774 // ILMN_1695598 // ILMN_1680437 // ILMN_1670420 // ILMN_1748650 // ILMN_1687864 // ILMN_1713369 // ILMN_1762747 // ILMN_1731546 // ILMN_1663799 // ILMN_1756360 // ILMN_1752285 // ILMN_1712155 // ILMN_1690494 // ILMN_1750507 // ILMN_1709880 // ILMN_1782621 // ILMN_1651850 // ILMN_1753534 // ILMN_1784717 // ILMN_1760714 //…
GO:0051716	biological_process	cellular response to stimulus	6.15e-10	0.0614771	0.0307386	ILMN_1661886 // ILMN_1715131 // ILMN_1695025 // ILMN_1688959 // ILMN_1739794 // ILMN_1768482 // ILMN_1796423 // ILMN_1672503 // ILMN_1686555 // ILMN_1780368 // ILMN_1717261 // ILMN_1678087 // ILMN_1760714 // ILMN_1785202 // ILMN_1726981 // ILMN_1719756
GO:0044260	biological_process	cellular macromolecule metabolic process	3.31e-61	1.89e-11	9.45e-12	ILMN_1661886 // ILMN_1689953 // ILMN_1736814 // ILMN_1760201 // ILMN_1343291 // ILMN_1810810 // ILMN_2038774 // ILMN_1686555 // ILMN_1699160 // ILMN_1695598 // ILMN_1680437 // ILMN_1678087 // ILMN_1670420 // ILMN_1748650 // ILMN_1675266 // ILMN_1764871 // ILMN_1687864 // ILMN_1713369 // ILMN_1762747 // ILMN_1731546 // ILMN_1663799 // ILMN_1756360 // ILMN_1752285 // ILMN_1712155 // ILMN_1690494 //…
GO:0043170	biological_process	macromolecule metabolic process	1.66e-62	1.14e-10	5.7e-11	ILMN_1661886 // ILMN_1689953 // ILMN_1736814 // ILMN_1682928 // ILMN_1794364 // ILMN_1760201 // ILMN_1343291 // ILMN_1810810 // ILMN_2038774 // ILMN_1686555 // ILMN_1699160 // ILMN_1695598 // ILMN_1680437 // ILMN_1678087 // ILMN_1670420 // ILMN_1748650 // ILMN_1675266 // ILMN_1764871 // ILMN_1687864 // ILMN_1713369 // ILMN_1762747 // ILMN_1731546 // ILMN_1663799 // ILMN_1756360 // ILMN_1752285 //…
GO:0034645	biological_process	cellular macromolecule biosynthetic process	8.22e-34	3.01e-17	1.505e-17	ILMN_1661886 // ILMN_1343291 // ILMN_1810810 // ILMN_2038774 // ILMN_1695598 // ILMN_1680437 // ILMN_1748650 // ILMN_1764871 // ILMN_1713369 // ILMN_1762747 // ILMN_1731546 // ILMN_1663799 // ILMN_1756360 // ILMN_1752285 // ILMN_1712155 // ILMN_1690494 // ILMN_1750507 // ILMN_1709880 // ILMN_1782621 // ILMN_1651850 // ILMN_1753534 // ILMN_1784717 // ILMN_1760714 // ILMN_1810577 // ILMN_1707810 //…
GO:0009059	biological_process	macromolecule biosynthetic process	2.92e-34	6.26e-17	3.13e-17	ILMN_1661886 // ILMN_1343291 // ILMN_1810810 // ILMN_2038774 // ILMN_1695598 // ILMN_1680437 // ILMN_1748650 // ILMN_1764871 // ILMN_1713369 // ILMN_1762747 // ILMN_1731546 // ILMN_1663799 // ILMN_1756360 // ILMN_1752285 // ILMN_1712155 // ILMN_1690494 // ILMN_1750507 // ILMN_1709880 // ILMN_1782621 // ILMN_1651850 // ILMN_1753534 // ILMN_1784717 // ILMN_1760714 // ILMN_1810577 // ILMN_1707810 //…
GO:0006412	biological_process	translation	8.06e-33	9.35e-23	4.675e-23	ILMN_1343291 // ILMN_1810810 // ILMN_2038774 // ILMN_1695598 // ILMN_1680437 // ILMN_1748650 // ILMN_1713369 // ILMN_1762747 // ILMN_1731546 // ILMN_1663799 // ILMN_1756360 // ILMN_1752285 // ILMN_1712155 // ILMN_1690494 // ILMN_1750507 // ILMN_1709880 // ILMN_1782621 // ILMN_1651850 // ILMN_1753534 // ILMN_1784717 // ILMN_1760714 // ILMN_1810577 // ILMN_1707810
GO:0006414	biological_process	translational elongation	1.25e-32	1.48e-29	7.40625e-30	ILMN_1343291 // ILMN_1810810 // ILMN_2038774 // ILMN_1695598 // ILMN_1680437 // ILMN_1713369 // ILMN_1762747 // ILMN_1731546 // ILMN_1663799 // ILMN_1756360 // ILMN_1752285 // ILMN_1712155 // ILMN_1690494 // ILMN_1750507 // ILMN_1709880 // ILMN_1782621 // ILMN_1651850 // ILMN_1753534 // ILMN_1784717 // ILMN_1760714 // ILMN_1810577 // ILMN_1707810
GO:0050789	biological_process	regulation of biological process	3.3e-31	3.3e-31	3.3e-31
GO:0050794	biological_process	regulation of cellular process	3.89e-29	3.89e-29	3.89e-29
GO:0034641	biological_process	cellular nitrogen compound metabolic process	1.43e-23	1.43e-23	1.43e-23
GO:0006139	biological_process	nucleobase-containing compound metabolic process	2.82e-22	2.82e-22	2.82e-22
GO:0046483	biological_process	heterocycle metabolic process	3.21e-22	3.21e-22	3.21e-22
GO:0006807	biological_process	nitrogen compound metabolic process	2.11e-21	2.11e-21	2.11e-21
GO:0006725	biological_process	cellular aromatic compound metabolic process	7.31e-21	7.31e-21	7.31e-21
GO:0090304	biological_process	nucleic acid metabolic process	6.44e-20	6.44e-20	6.44e-20
GO:0006396	biological_process	RNA processing	7.24e-20	7.24e-20	7.24e-20
GO:1901360	biological_process	organic cyclic compound metabolic process	1.71e-19	1.71e-19	1.71e-19
GO:0016070	biological_process	RNA metabolic process	6.38e-19	6.38e-19	6.38e-19
GO:0019222	biological_process	regulation of metabolic process	6.37e-16	6.37e-16	6.37e-16
GO:0031323	biological_process	regulation of cellular metabolic process	9.79e-15	9.79e-15	9.79e-15
GO:0060255	biological_process	regulation of macromolecule metabolic process	1.2e-14	1.2e-14	1.2e-14
GO:0044710	biological_process	single-organism metabolic process	1.37e-14	1.37e-14	1.37e-14
GO:0080090	biological_process	regulation of primary metabolic process	2.59e-14	2.59e-14	2.59e-14
GO:0008219	biological_process	cell death	3.02e-13	3.02e-13	3.02e-13
GO:0012501	biological_process	programmed cell death	3.19e-13	3.19e-13	3.19e-13
GO:0016265	biological_process	death	3.22e-13	3.22e-13	3.22e-13
GO:0048519	biological_process	negative regulation of biological process	5.72e-13	5.72e-13	5.72e-13
GO:0006915	biological_process	apoptotic process	6.7e-13	6.7e-13	6.7e-13
GO:0008380	biological_process	RNA splicing	2.21e-12	2.21e-12	2.21e-12
GO:0010468	biological_process	regulation of gene expression	7.51e-12	7.51e-12	7.51e-12
GO:0048523	biological_process	negative regulation of cellular process	2.63e-11	2.63e-11	2.63e-11
GO:0051704	biological_process	multi-organism process	1.14e-10	1.14e-10	1.14e-10
GO:0071840	biological_process	cellular component organization or biogenesis	1.21e-10	1.21e-10	1.21e-10
GO:0006397	biological_process	mRNA processing	1.94e-10	1.94e-10	1.94e-10
GO:0034660	biological_process	ncRNA metabolic process	2.04e-10	2.04e-10	2.04e-10
GO:0006796	biological_process	phosphate-containing compound metabolic process	2.36e-10	2.36e-10	2.36e-10
GO:2000112	biological_process	regulation of cellular macromolecule biosynthetic process	4.01e-10	4.01e-10	4.01e-10
GO:0043412	biological_process	macromolecule modification	4.8e-10	4.8e-10	4.8e-10
GO:0006793	biological_process	phosphorus metabolic process	5.12e-10	5.12e-10	5.12e-10
GO:0006508	biological_process	proteolysis	6.16e-10	6.16e-10	6.16e-10
GO:0010556	biological_process	regulation of macromolecule biosynthetic process	6.16e-10	6.16e-10	6.16e-10
GO:0051252	biological_process	regulation of RNA metabolic process	9.12e-10	9.12e-10	9.12e-10
GO:0009889	biological_process	regulation of biosynthetic process	9.82e-10	9.82e-10	9.82e-10
GO:0031326	biological_process	regulation of cellular biosynthetic process	9.89e-10	9.89e-10	9.89e-10
GO:0042127	biological_process	regulation of cell proliferation	1.1e-09	1.1e-09	1.1e-09
GO:0016071	biological_process	mRNA metabolic process	1.44e-09	1.44e-09	1.44e-09
GO:0006355	biological_process	\"regulation of transcription, DNA-dependent\"	1.63e-09	1.63e-09	1.63e-09
GO:2001141	biological_process	regulation of RNA biosynthetic process	1.66e-09	1.66e-09	1.66e-09
GO:1901575	biological_process	organic substance catabolic process	2.4e-09	2.4e-09	2.4e-09
GO:0009056	biological_process	catabolic process	2.81e-09	2.81e-09	2.81e-09
GO:0051171	biological_process	regulation of nitrogen compound metabolic process	2.99e-09	2.99e-09	2.99e-09
GO:0022613	biological_process	ribonucleoprotein complex biogenesis	2.99e-09	2.99e-09	2.99e-09
GO:0034470	biological_process	ncRNA processing	5.37e-09	5.37e-09	5.37e-09
GO:0019219	biological_process	regulation of nucleobase-containing compound metabolic process	7.01e-09	7.01e-09	7.01e-09
GO:0044248	biological_process	cellular catabolic process	1.01e-08	1.01e-08	1.01e-08
GO:0009057	biological_process	macromolecule catabolic process	1.84e-08	1.84e-08	1.84e-08
GO:0006952	biological_process	defense response	2.27e-08	2.27e-08	2.27e-08
GO:0042254	biological_process	ribosome biogenesis	3.15e-08	3.15e-08	3.15e-08
GO:0006464	biological_process	cellular protein modification process	3.66e-08	3.66e-08	3.66e-08
GO:0036211	biological_process	protein modification process	3.66e-08	3.66e-08	3.66e-08
GO:0044265	biological_process	cellular macromolecule catabolic process	5.57e-08	5.57e-08	5.57e-08
GO:0045333	biological_process	cellular respiration	1.29e-07	1.29e-07	1.29e-07
GO:0007165	biological_process	signal transduction	1.62e-07	1.62e-07	1.62e-07
GO:0030163	biological_process	protein catabolic process	1.91e-07	1.91e-07	1.91e-07
GO:0051603	biological_process	proteolysis involved in cellular protein catabolic process	3.97e-07	3.97e-07	3.97e-07
GO:0044257	biological_process	cellular protein catabolic process	4.96e-07	4.96e-07	4.96e-07
GO:0042221	biological_process	response to chemical stimulus	6.13e-07	6.13e-07	6.13e-07
GO:0006511	biological_process	ubiquitin-dependent protein catabolic process	7.5e-07	7.5e-07	7.5e-07
GO:0019941	biological_process	modification-dependent protein catabolic process	7.5e-07	7.5e-07	7.5e-07
GO:0043632	biological_process	modification-dependent macromolecule catabolic process	7.5e-07	7.5e-07	7.5e-07
GO:0007154	biological_process	cell communication	8.32e-07	8.32e-07	8.32e-07
GO:0023052	biological_process	signaling	9.48e-07	9.48e-07	9.48e-07
GO:0044700	biological_process	single organism signaling	9.48e-07	9.48e-07	9.48e-07
GO:0016043	biological_process	cellular component organization	9.55e-07	9.55e-07	9.55e-07
GO:0015980	biological_process	energy derivation by oxidation of organic compounds	9.88e-07	9.88e-07	9.88e-07
GO:0032502	biological_process	developmental process	1.3e-06	1.3e-06	1.3e-06
GO:0044281	biological_process	small molecule metabolic process	1.3e-06	1.3e-06	1.3e-06
GO:0055114	biological_process	oxidation-reduction process	1.31e-06	1.31e-06	1.31e-06
GO:0051179	biological_process	localization	3.06e-06	3.06e-06	3.06e-06
GO:0048856	biological_process	anatomical structure development	3.47e-06	3.47e-06	3.47e-06
GO:0007275	biological_process	multicellular organismal development	3.48e-06	3.48e-06	3.48e-06
GO:0048513	biological_process	organ development	3.92e-06	3.92e-06	3.92e-06
GO:0000375	biological_process	\"RNA splicing, via transesterification reactions\"	4.41e-06	4.41e-06	4.41e-06
GO:0000377	biological_process	\"RNA splicing, via transesterification reactions with bulged adenosine as nucleophile\"	4.41e-06	4.41e-06	4.41e-06
GO:0000398	biological_process	\"mRNA splicing, via spliceosome\"	4.41e-06	4.41e-06	4.41e-06
GO:1901135	biological_process	carbohydrate derivative metabolic process	4.52e-06	4.52e-06	4.52e-06
GO:0022900	biological_process	electron transport chain	6.07e-06	6.07e-06	6.07e-06
GO:0002521	biological_process	leukocyte differentiation	8.72e-06	8.72e-06	8.72e-06
GO:0046907	biological_process	intracellular transport	9.07e-06	9.07e-06	9.07e-06
GO:0050832	biological_process	defense response to fungus	9.85e-06	9.85e-06	9.85e-06
GO:0051641	biological_process	cellular localization	1.28e-05	1.28e-05	1.28e-05
GO:0005975	biological_process	carbohydrate metabolic process	1.28e-05	1.28e-05	1.28e-05
GO:0009611	biological_process	response to wounding	1.45e-05	1.45e-05	1.45e-05
GO:0044085	biological_process	cellular component biogenesis	1.47e-05	1.47e-05	1.47e-05
GO:0048731	biological_process	system development	1.52e-05	1.52e-05	1.52e-05
GO:0008285	biological_process	negative regulation of cell proliferation	1.57e-05	1.57e-05	1.57e-05
GO:0044767	biological_process	single-organism developmental process	1.73e-05	1.73e-05	1.73e-05
GO:0048869	biological_process	cellular developmental process	1.76e-05	1.76e-05	1.76e-05
GO:0006091	biological_process	generation of precursor metabolites and energy	2.04e-05	2.04e-05	2.04e-05
GO:0001775	biological_process	cell activation	2.18e-05	2.18e-05	2.18e-05
GO:0006954	biological_process	inflammatory response	2.18e-05	2.18e-05	2.18e-05
GO:0009607	biological_process	response to biotic stimulus	2.35e-05	2.35e-05	2.35e-05
GO:0051649	biological_process	establishment of localization in cell	2.53e-05	2.53e-05	2.53e-05
GO:0044419	biological_process	interspecies interaction between organisms	2.53e-05	2.53e-05	2.53e-05
GO:0007166	biological_process	cell surface receptor signaling pathway	2.78e-05	2.78e-05	2.78e-05
GO:1901137	biological_process	carbohydrate derivative biosynthetic process	3.31e-05	3.31e-05	3.31e-05
GO:0010033	biological_process	response to organic substance	3.53e-05	3.53e-05	3.53e-05
GO:0006996	biological_process	organelle organization	3.88e-05	3.88e-05	3.88e-05
GO:0030154	biological_process	cell differentiation	4.77e-05	4.77e-05	4.77e-05
GO:0008104	biological_process	protein localization	5.21e-05	5.21e-05	5.21e-05
GO:0006120	biological_process	\"mitochondrial electron transport, NADH to ubiquinone\"	5.3e-05	5.3e-05	5.3e-05
GO:0006810	biological_process	transport	8.72e-05	8.72e-05	8.72e-05
GO:0030097	biological_process	hemopoiesis	9.22e-05	9.22e-05	9.22e-05
GO:0009617	biological_process	response to bacterium	0.00010669	0.00010669	0.00010669
GO:0006119	biological_process	oxidative phosphorylation	0.000108705	0.000108705	0.000108705
GO:0070887	biological_process	cellular response to chemical stimulus	0.000111887	0.000111887	0.000111887
GO:0019637	biological_process	organophosphate metabolic process	0.000145418	0.000145418	0.000145418
GO:0051234	biological_process	establishment of localization	0.000147464	0.000147464	0.000147464
GO:0051246	biological_process	regulation of protein metabolic process	0.000147464	0.000147464	0.000147464
GO:0033036	biological_process	macromolecule localization	0.000151867	0.000151867	0.000151867
GO:0016072	biological_process	rRNA metabolic process	0.000176404	0.000176404	0.000176404
GO:0006399	biological_process	tRNA metabolic process	0.00019198	0.00019198	0.00019198
GO:0048534	biological_process	hematopoietic or lymphoid organ development	0.000198467	0.000198467	0.000198467
GO:0043436	biological_process	oxoacid metabolic process	0.000221993	0.000221993	0.000221993
GO:0051707	biological_process	response to other organism	0.000229166	0.000229166	0.000229166
GO:0051726	biological_process	regulation of cell cycle	0.000249891	0.000249891	0.000249891
GO:0006082	biological_process	organic acid metabolic process	0.000278287	0.000278287	0.000278287
GO:0002520	biological_process	immune system development	0.000280786	0.000280786	0.000280786
GO:0019752	biological_process	carboxylic acid metabolic process	0.000285351	0.000285351	0.000285351
GO:0006099	biological_process	tricarboxylic acid cycle	0.000318111	0.000318111	0.000318111
GO:0015031	biological_process	protein transport	0.000319042	0.000319042	0.000319042
GO:0045184	biological_process	establishment of protein localization	0.000437543	0.000437543	0.000437543
GO:0042773	biological_process	ATP synthesis coupled electron transport	0.000437543	0.000437543	0.000437543
GO:0042775	biological_process	mitochondrial ATP synthesis coupled electron transport	0.000437543	0.000437543	0.000437543
GO:0009620	biological_process	response to fungus	0.000438221	0.000438221	0.000438221
GO:0006364	biological_process	rRNA processing	0.000503068	0.000503068	0.000503068
GO:0042742	biological_process	defense response to bacterium	0.000571853	0.000571853	0.000571853
GO:0071702	biological_process	organic substance transport	0.000805933	0.000805933	0.000805933
GO:0022904	biological_process	respiratory electron transport chain	0.000854118	0.000854118	0.000854118
GO:0009060	biological_process	aerobic respiration	0.000894688	0.000894688	0.000894688
GO:0030098	biological_process	lymphocyte differentiation	0.000903305	0.000903305	0.000903305
GO:0010605	biological_process	negative regulation of macromolecule metabolic process	0.000960834	0.000960834	0.000960834
GO:0032268	biological_process	regulation of cellular protein metabolic process	0.000960834	0.000960834	0.000960834
GO:0008284	biological_process	positive regulation of cell proliferation	0.000961762	0.000961762	0.000961762
GO:0009892	biological_process	negative regulation of metabolic process	0.00106437	0.00106437	0.00106437
GO:1901564	biological_process	organonitrogen compound metabolic process	0.00132122	0.00132122	0.00132122
GO:0010646	biological_process	regulation of cell communication	0.00168609	0.00168609	0.00168609
GO:0043933	biological_process	macromolecular complex subunit organization	0.00171104	0.00171104	0.00171104
GO:0044255	biological_process	cellular lipid metabolic process	0.00173688	0.00173688	0.00173688
GO:0009408	biological_process	response to heat	0.00186042	0.00186042	0.00186042
GO:0018193	biological_process	peptidyl-amino acid modification	0.00194848	0.00194848	0.00194848
GO:0040011	biological_process	locomotion	0.00207007	0.00207007	0.00207007
GO:0008033	biological_process	tRNA processing	0.00223567	0.00223567	0.00223567
GO:0009410	biological_process	response to xenobiotic stimulus	0.00228489	0.00228489	0.00228489
GO:0002682	biological_process	regulation of immune system process	0.00234855	0.00234855	0.00234855
GO:0006325	biological_process	chromatin organization	0.00253659	0.00253659	0.00253659
GO:0006629	biological_process	lipid metabolic process	0.00254305	0.00254305	0.00254305
GO:0044271	biological_process	cellular nitrogen compound biosynthetic process	0.00261686	0.00261686	0.00261686
GO:0048585	biological_process	negative regulation of response to stimulus	0.00265547	0.00265547	0.00265547
GO:0034654	biological_process	nucleobase-containing compound biosynthetic process	0.00267143	0.00267143	0.00267143
GO:0016310	biological_process	phosphorylation	0.00278954	0.00278954	0.00278954
GO:0044262	biological_process	cellular carbohydrate metabolic process	0.00314341	0.00314341	0.00314341
GO:0022618	biological_process	ribonucleoprotein complex assembly	0.00344137	0.00344137	0.00344137
GO:0002504	biological_process	antigen processing and presentation of peptide or polysaccharide antigen via MHC class II	0.00396005	0.00396005	0.00396005
GO:0071826	biological_process	ribonucleoprotein complex subunit organization	0.00397533	0.00397533	0.00397533
GO:0023051	biological_process	regulation of signaling	0.00453639	0.00453639	0.00453639
GO:0007049	biological_process	cell cycle	0.00580075	0.00580075	0.00580075
GO:0016568	biological_process	chromatin modification	0.00623661	0.00623661	0.00623661
GO:0031324	biological_process	negative regulation of cellular metabolic process	0.00632576	0.00632576	0.00632576
GO:0046330	biological_process	positive regulation of JNK cascade	0.00643278	0.00643278	0.00643278
GO:0034622	biological_process	cellular macromolecular complex assembly	0.00645468	0.00645468	0.00645468
GO:0019882	biological_process	antigen processing and presentation	0.00759625	0.00759625	0.00759625
GO:0010257	biological_process	NADH dehydrogenase complex assembly	0.00770508	0.00770508	0.00770508
GO:0032981	biological_process	mitochondrial respiratory chain complex I assembly	0.00770508	0.00770508	0.00770508
GO:0033108	biological_process	mitochondrial respiratory chain complex assembly	0.00770508	0.00770508	0.00770508
GO:0097031	biological_process	mitochondrial respiratory chain complex I biogenesis	0.00770508	0.00770508	0.00770508
GO:0016482	biological_process	cytoplasmic transport	0.00772273	0.00772273	0.00772273
GO:0006913	biological_process	nucleocytoplasmic transport	0.00795178	0.00795178	0.00795178
GO:0009719	biological_process	response to endogenous stimulus	0.00829411	0.00829411	0.00829411
GO:0051169	biological_process	nuclear transport	0.00863339	0.00863339	0.00863339
GO:0018130	biological_process	heterocycle biosynthetic process	0.00871819	0.00871819	0.00871819
GO:0019438	biological_process	aromatic compound biosynthetic process	0.00871819	0.00871819	0.00871819
GO:0048584	biological_process	positive regulation of response to stimulus	0.00882676	0.00882676	0.00882676
GO:0032874	biological_process	positive regulation of stress-activated MAPK cascade	0.00899138	0.00899138	0.00899138
GO:0070304	biological_process	positive regulation of stress-activated protein kinase signaling cascade	0.00899138	0.00899138	0.00899138
GO:0006805	biological_process	xenobiotic metabolic process	0.00922285	0.00922285	0.00922285
GO:0071466	biological_process	cellular response to xenobiotic stimulus	0.00922285	0.00922285	0.00922285
GO:0006606	biological_process	protein import into nucleus	0.0107832	0.0107832	0.0107832
GO:0044744	biological_process	protein targeting to nucleus	0.0107832	0.0107832	0.0107832
GO:0044723	biological_process	single-organism carbohydrate metabolic process	0.0111435	0.0111435	0.0111435
GO:0010629	biological_process	negative regulation of gene expression	0.0111848	0.0111848	0.0111848
GO:0034504	biological_process	protein localization to nucleus	0.0131391	0.0131391	0.0131391
GO:0034613	biological_process	cellular protein localization	0.0131823	0.0131823	0.0131823
GO:0006886	biological_process	intracellular protein transport	0.0145207	0.0145207	0.0145207
GO:0065003	biological_process	macromolecular complex assembly	0.014853	0.014853	0.014853
GO:0030217	biological_process	T cell differentiation	0.0151433	0.0151433	0.0151433
GO:0002757	biological_process	immune response-activating signal transduction	0.0151433	0.0151433	0.0151433
GO:0051170	biological_process	nuclear import	0.0152117	0.0152117	0.0152117
GO:0006935	biological_process	chemotaxis	0.0154063	0.0154063	0.0154063
GO:0042330	biological_process	taxis	0.0154063	0.0154063	0.0154063
GO:0070727	biological_process	cellular macromolecule localization	0.0158584	0.0158584	0.0158584
GO:0006917	biological_process	induction of apoptosis	0.0162995	0.0162995	0.0162995
GO:0012502	biological_process	induction of programmed cell death	0.0162995	0.0162995	0.0162995
GO:0002429	biological_process	immune response-activating cell surface receptor signaling pathway	0.0167103	0.0167103	0.0167103
GO:0032984	biological_process	macromolecular complex disassembly	0.0168583	0.0168583	0.0168583
GO:0007167	biological_process	enzyme linked receptor protein signaling pathway	0.0168766	0.0168766	0.0168766
GO:0006413	biological_process	translational initiation	0.0168807	0.0168807	0.0168807
GO:0002764	biological_process	immune response-regulating signaling pathway	0.0171815	0.0171815	0.0171815
GO:0008544	biological_process	epidermis development	0.0172793	0.0172793	0.0172793
GO:0071310	biological_process	cellular response to organic substance	0.0174321	0.0174321	0.0174321
GO:0010648	biological_process	negative regulation of cell communication	0.0178791	0.0178791	0.0178791
GO:0009913	biological_process	epidermal cell differentiation	0.0187838	0.0187838	0.0187838
GO:0007243	biological_process	intracellular protein kinase cascade	0.0192651	0.0192651	0.0192651
GO:0002768	biological_process	immune response-regulating cell surface receptor signaling pathway	0.0194206	0.0194206	0.0194206
GO:0022411	biological_process	cellular component disassembly	0.019783	0.019783	0.019783
GO:0019835	biological_process	cytolysis	0.0222511	0.0222511	0.0222511
GO:0050851	biological_process	antigen receptor-mediated signaling pathway	0.0245608	0.0245608	0.0245608
GO:1901362	biological_process	organic cyclic compound biosynthetic process	0.0247545	0.0247545	0.0247545
GO:0044707	biological_process	single-multicellular organism process	0.0250422	0.0250422	0.0250422
GO:0050776	biological_process	regulation of immune response	0.0250889	0.0250889	0.0250889
GO:0006260	biological_process	DNA replication	0.0273616	0.0273616	0.0273616
GO:0009888	biological_process	tissue development	0.0287945	0.0287945	0.0287945
GO:0010608	biological_process	posttranscriptional regulation of gene expression	0.0288613	0.0288613	0.0288613
GO:0055085	biological_process	transmembrane transport	0.0295651	0.0295651	0.0295651
GO:0006487	biological_process	protein N-linked glycosylation	0.030599	0.030599	0.030599
GO:0051276	biological_process	chromosome organization	0.0306922	0.0306922	0.0306922
GO:0045892	biological_process	\"negative regulation of transcription, DNA-dependent\"	0.0332594	0.0332594	0.0332594
GO:0006661	biological_process	phosphatidylinositol biosynthetic process	0.0343555	0.0343555	0.0343555
GO:0055086	biological_process	nucleobase-containing small molecule metabolic process	0.0352819	0.0352819	0.0352819
GO:0030216	biological_process	keratinocyte differentiation	0.038108	0.038108	0.038108
GO:0030225	biological_process	macrophage differentiation	0.0413826	0.0413826	0.0413826
GO:0000387	biological_process	spliceosomal snRNP assembly	0.0423293	0.0423293	0.0423293
GO:0045619	biological_process	regulation of lymphocyte differentiation	0.0429141	0.0429141	0.0429141
GO:0051253	biological_process	negative regulation of RNA metabolic process	0.0434485	0.0434485	0.0434485
GO:0016192	biological_process	vesicle-mediated transport	0.0446993	0.0446993	0.0446993
GO:0065009	biological_process	regulation of molecular function	0.0446993	0.0446993	0.0446993
GO:0043094	biological_process	cellular metabolic compound salvage	0.0470055	0.0470055	0.0470055
GO:0030855	biological_process	epithelial cell differentiation	0.047485	0.047485	0.047485
GO:0030099	biological_process	myeloid cell differentiation	0.0489988	0.0489988	0.0489988
GO:0006968	biological_process	cellular defense response	0.0491776	0.0491776	0.0491776
GO:0006457	biological_process	protein folding	0.0531803	0.0531803	0.0531803
GO:0006259	biological_process	DNA metabolic process	0.0533554	0.0533554	0.0533554
GO:0006664	biological_process	glycolipid metabolic process	0.0544693	0.0544693	0.0544693
GO:0006417	biological_process	regulation of translation	0.0557545	0.0557545	0.0557545
GO:0042592	biological_process	homeostatic process	0.0557896	0.0557896	0.0557896
GO:0032147	biological_process	activation of protein kinase activity	0.0557896	0.0557896	0.0557896
GO:0050852	biological_process	T cell receptor signaling pathway	0.0582435	0.0582435	0.0582435
GO:0046488	biological_process	phosphatidylinositol metabolic process	0.0583416	0.0583416	0.0583416
GO:0000186	biological_process	activation of MAPKK activity	0.0594955	0.0594955	0.0594955
GO:0022607	biological_process	cellular component assembly	0.0611417	0.0611417	0.0611417
GO:0016311	biological_process	dephosphorylation	0.0620139	0.0620139	0.0620139
GO:1901566	biological_process	organonitrogen compound biosynthetic process	0.0626585	0.0626585	0.0626585
GO:0031424	biological_process	keratinization	0.0628193	0.0628193	0.0628193
GO:0006821	biological_process	chloride transport	0.0650791	0.0650791	0.0650791
GO:0042255	biological_process	ribosome assembly	0.0685255	0.0685255	0.0685255
GO:0009968	biological_process	negative regulation of signal transduction	0.0687166	0.0687166	0.0687166
GO:0006506	biological_process	GPI anchor biosynthetic process	0.0705481	0.0705481	0.0705481
GO:0031399	biological_process	regulation of protein modification process	0.0729974	0.0729974	0.0729974
GO:0010558	biological_process	negative regulation of macromolecule biosynthetic process	0.0785296	0.0785296	0.0785296
GO:0006753	biological_process	nucleoside phosphate metabolic process	0.0829169	0.0829169	0.0829169
GO:0033157	biological_process	regulation of intracellular protein transport	0.0833629	0.0833629	0.0833629
GO:0090287	biological_process	regulation of cellular response to growth factor stimulus	0.0833629	0.0833629	0.0833629
GO:0023057	biological_process	negative regulation of signaling	0.0857203	0.0857203	0.0857203
GO:0050900	biological_process	leukocyte migration	0.0865248	0.0865248	0.0865248
GO:0007159	biological_process	leukocyte cell-cell adhesion	0.0865302	0.0865302	0.0865302
GO:0017038	biological_process	protein import	0.087459	0.087459	0.087459
GO:0080134	biological_process	regulation of response to stress	0.0898314	0.0898314	0.0898314
GO:0009725	biological_process	response to hormone stimulus	0.0908888	0.0908888	0.0908888
GO:1901652	biological_process	response to peptide	0.0928891	0.0928891	0.0928891
GO:0006071	biological_process	glycerol metabolic process	0.0928891	0.0928891	0.0928891
GO:0006497	biological_process	protein lipidation	0.094318	0.094318	0.094318
GO:0006909	biological_process	phagocytosis	0.094318	0.094318	0.094318
GO:0006505	biological_process	GPI anchor metabolic process	0.0965056	0.0965056	0.0965056
GO:0044270	biological_process	cellular nitrogen compound catabolic process	0.097147	0.097147	0.097147
GO:0050778	biological_process	positive regulation of immune response	0.0986611	0.0986611	0.0986611
GO:0050790	biological_process	regulation of catalytic activity	0.0994335	0.0994335	0.0994335

## Sheet: MULTI_Cellular Component
File S4: Multi-GOEAST analysis -Chr. Periodontitis & Healthy - Blood vs Oral PMNs
GOID	Ontology	Term	MIN-p-value	MAX-p-value	AVG-p-value	common_genes
GO:0005853	cellular_component	eukaryotic translation elongation factor 1 complex	3.39e-06	0.0977844	0.0488939	ILMN_1343291 // ILMN_1810810 // ILMN_2038774 // ILMN_1680437
GO:0043228	cellular_component	non-membrane-bounded organelle	4.48e-25	3.04e-09	1.52e-09	ILMN_1661886 // ILMN_1658494 // ILMN_1736814 // ILMN_1760201 // ILMN_1672503 // ILMN_1695598 // ILMN_1748650 // ILMN_1687864 // ILMN_1713369 // ILMN_1762747 // ILMN_1731546 // ILMN_1663799 // ILMN_1756360 // ILMN_1752285 // ILMN_1712155 // ILMN_1690494 // ILMN_1750507 // ILMN_1709880 // ILMN_1782621 // ILMN_1651850 // ILMN_1753534 // ILMN_1784717 // ILMN_1760714 // ILMN_1810577 // ILMN_1707810 //…
GO:0043232	cellular_component	intracellular non-membrane-bounded organelle	4.48e-25	3.04e-09	1.52e-09	ILMN_1661886 // ILMN_1658494 // ILMN_1736814 // ILMN_1760201 // ILMN_1672503 // ILMN_1695598 // ILMN_1748650 // ILMN_1687864 // ILMN_1713369 // ILMN_1762747 // ILMN_1731546 // ILMN_1663799 // ILMN_1756360 // ILMN_1752285 // ILMN_1712155 // ILMN_1690494 // ILMN_1750507 // ILMN_1709880 // ILMN_1782621 // ILMN_1651850 // ILMN_1753534 // ILMN_1784717 // ILMN_1760714 // ILMN_1810577 // ILMN_1707810 //…
GO:0044446	cellular_component	intracellular organelle part	3.55e-53	1.54e-05	7.7e-06	ILMN_1661886 // ILMN_1658494 // ILMN_1760201 // ILMN_1695598 // ILMN_1748650 // ILMN_1673962 // ILMN_1687864 // ILMN_1713369 // ILMN_1731546 // ILMN_1752285 // ILMN_1712155 // ILMN_1690494 // ILMN_1750507 // ILMN_1709880 // ILMN_1782621 // ILMN_1651850 // ILMN_1753534 // ILMN_1784717 // ILMN_1760714 // ILMN_1810577 // ILMN_1707810 // ILMN_1785202 // ILMN_1692511 // ILMN_1726981 // ILMN_1719756
GO:0044422	cellular_component	organelle part	3.22e-53	2.01e-05	1.005e-05	ILMN_1661886 // ILMN_1658494 // ILMN_1760201 // ILMN_1695598 // ILMN_1748650 // ILMN_1673962 // ILMN_1687864 // ILMN_1713369 // ILMN_1731546 // ILMN_1752285 // ILMN_1712155 // ILMN_1690494 // ILMN_1750507 // ILMN_1709880 // ILMN_1782621 // ILMN_1651850 // ILMN_1753534 // ILMN_1784717 // ILMN_1760714 // ILMN_1810577 // ILMN_1707810 // ILMN_1785202 // ILMN_1692511 // ILMN_1726981 // ILMN_1719756
GO:0030529	cellular_component	ribonucleoprotein complex	1.49e-38	3.28e-17	1.64e-17	ILMN_1661886 // ILMN_1695598 // ILMN_1748650 // ILMN_1687864 // ILMN_1713369 // ILMN_1762747 // ILMN_1731546 // ILMN_1663799 // ILMN_1756360 // ILMN_1752285 // ILMN_1712155 // ILMN_1690494 // ILMN_1750507 // ILMN_1709880 // ILMN_1782621 // ILMN_1651850 // ILMN_1753534 // ILMN_1784717 // ILMN_1760714 // ILMN_1810577 // ILMN_1707810
GO:0005840	cellular_component	ribosome	4.52e-30	5.22e-22	2.61e-22	ILMN_1661886 // ILMN_1695598 // ILMN_1748650 // ILMN_1713369 // ILMN_1762747 // ILMN_1731546 // ILMN_1663799 // ILMN_1756360 // ILMN_1752285 // ILMN_1712155 // ILMN_1690494 // ILMN_1750507 // ILMN_1709880 // ILMN_1782621 // ILMN_1651850 // ILMN_1753534 // ILMN_1784717 // ILMN_1760714 // ILMN_1810577 // ILMN_1707810
GO:0032991	cellular_component	macromolecular complex	7e-42	1.03e-13	5.15e-14	ILMN_1661886 // ILMN_1739794 // ILMN_1768482 // ILMN_1343291 // ILMN_1810810 // ILMN_2038774 // ILMN_1765796 // ILMN_1749070 // ILMN_1717261 // ILMN_1695598 // ILMN_1680437 // ILMN_1775522 // ILMN_1748650 // ILMN_1673962 // ILMN_1687864 // ILMN_1713369 // ILMN_1762747 // ILMN_1731546 // ILMN_1663799 // ILMN_1756360 // ILMN_1752285 // ILMN_1712155 // ILMN_1690494 // ILMN_1750507 // ILMN_1709880 //…
GO:0015934	cellular_component	large ribosomal subunit	5.8e-09	1.41e-07	7.34e-08	ILMN_1695598 // ILMN_1713369 // ILMN_1731546 // ILMN_1752285 // ILMN_1712155 // ILMN_1690494 // ILMN_1709880
GO:0044391	cellular_component	ribosomal subunit	2.4e-23	2.43e-17	1.215e-17	ILMN_1695598 // ILMN_1713369 // ILMN_1731546 // ILMN_1752285 // ILMN_1712155 // ILMN_1690494 // ILMN_1709880 // ILMN_1782621 // ILMN_1651850 // ILMN_1753534 // ILMN_1784717 // ILMN_1760714 // ILMN_1810577 // ILMN_1707810
GO:0022625	cellular_component	cytosolic large ribosomal subunit	4.26e-09	4.7e-08	2.563e-08	ILMN_1695598 // ILMN_1731546 // ILMN_1752285 // ILMN_1712155 // ILMN_1690494 // ILMN_1709880
GO:0022626	cellular_component	cytosolic ribosome	1.34e-24	9.16e-19	4.58001e-19	ILMN_1695598 // ILMN_1731546 // ILMN_1752285 // ILMN_1712155 // ILMN_1690494 // ILMN_1709880 // ILMN_1782621 // ILMN_1651850 // ILMN_1753534 // ILMN_1784717 // ILMN_1760714 // ILMN_1810577 // ILMN_1707810
GO:0043234	cellular_component	protein complex	1.77e-16	0.0201402	0.0100701	ILMN_1739794 // ILMN_1768482 // ILMN_1343291 // ILMN_1810810 // ILMN_2038774 // ILMN_1765796 // ILMN_1749070 // ILMN_1717261 // ILMN_1680437 // ILMN_1775522 // ILMN_1748650 // ILMN_1673962 // ILMN_1719756
GO:0042101	cellular_component	T cell receptor complex	0.00125658	0.00235731	0.00180695	ILMN_1739794 // ILMN_1768482 // ILMN_1719756
GO:0044445	cellular_component	cytosolic part	1.71e-19	1.82e-16	9.10855e-17	ILMN_1765796 // ILMN_1695598 // ILMN_1731546 // ILMN_1752285 // ILMN_1712155 // ILMN_1690494 // ILMN_1709880 // ILMN_1782621 // ILMN_1651850 // ILMN_1753534 // ILMN_1784717 // ILMN_1760714 // ILMN_1810577 // ILMN_1707810
GO:0022627	cellular_component	cytosolic small ribosomal subunit	5.6e-16	2.61e-09	1.305e-09	ILMN_1782621 // ILMN_1651850 // ILMN_1753534 // ILMN_1784717 // ILMN_1760714 // ILMN_1810577 // ILMN_1707810
GO:0015935	cellular_component	small ribosomal subunit	2.08e-15	1.33e-07	6.65e-08	ILMN_1782621 // ILMN_1651850 // ILMN_1753534 // ILMN_1784717 // ILMN_1760714 // ILMN_1810577 // ILMN_1707810
GO:0005829	cellular_component	cytosol	4.01e-31	9.16e-19	4.58e-19	ILMN_1803686 // ILMN_1343291 // ILMN_1810810 // ILMN_2038774 // ILMN_1765796 // ILMN_1686555 // ILMN_1699160 // ILMN_1695598 // ILMN_1680437 // ILMN_1690546 // ILMN_1713369 // ILMN_1762747 // ILMN_1731546 // ILMN_1663799 // ILMN_1756360 // ILMN_1752285 // ILMN_1712155 // ILMN_1690494 // ILMN_1750507 // ILMN_1709880 // ILMN_1782621 // ILMN_1651850 // ILMN_1753534 // ILMN_1784717 // ILMN_1760714 //…
GO:0005623	cellular_component	cell	1.39e-141	3e-12	1.5e-12	ILMN_1803686 // ILMN_1661886 // ILMN_1658494 // ILMN_1787844 // ILMN_1715131 // ILMN_1695025 // ILMN_1688959 // ILMN_1739794 // ILMN_1746565 // ILMN_1689953 // ILMN_1768482 // ILMN_1711573 // ILMN_1751851 // ILMN_1796423 // ILMN_1736814 // ILMN_1760201 // ILMN_1672503 // ILMN_1343291 // ILMN_1810810 // ILMN_2038774 // ILMN_1765796 // ILMN_1686555 // ILMN_1703565 // ILMN_1736500 // ILMN_1780368 //…
GO:0044464	cellular_component	cell part	1.39e-141	3e-12	1.5e-12	ILMN_1803686 // ILMN_1661886 // ILMN_1658494 // ILMN_1787844 // ILMN_1715131 // ILMN_1695025 // ILMN_1688959 // ILMN_1739794 // ILMN_1746565 // ILMN_1689953 // ILMN_1768482 // ILMN_1711573 // ILMN_1751851 // ILMN_1796423 // ILMN_1736814 // ILMN_1760201 // ILMN_1672503 // ILMN_1343291 // ILMN_1810810 // ILMN_2038774 // ILMN_1765796 // ILMN_1686555 // ILMN_1703565 // ILMN_1736500 // ILMN_1780368 //…
GO:0005737	cellular_component	cytoplasm	7.52e-97	1.8e-10	9e-11	ILMN_1803686 // ILMN_1661886 // ILMN_1658494 // ILMN_1787844 // ILMN_1751851 // ILMN_1796423 // ILMN_1736814 // ILMN_1672503 // ILMN_1343291 // ILMN_1810810 // ILMN_2038774 // ILMN_1765796 // ILMN_1686555 // ILMN_1736500 // ILMN_1699160 // ILMN_1695598 // ILMN_1680437 // ILMN_1775522 // ILMN_1670420 // ILMN_1748650 // ILMN_1675266 // ILMN_1690546 // ILMN_1737988 // ILMN_1713369 // ILMN_1762747 //…
GO:0044424	cellular_component	intracellular part	6.31e-145	1.65e-07	8.25e-08	ILMN_1803686 // ILMN_1661886 // ILMN_1658494 // ILMN_1787844 // ILMN_1751851 // ILMN_1796423 // ILMN_1736814 // ILMN_1760201 // ILMN_1672503 // ILMN_1343291 // ILMN_1810810 // ILMN_2038774 // ILMN_1765796 // ILMN_1686555 // ILMN_1703565 // ILMN_1736500 // ILMN_1699160 // ILMN_1695598 // ILMN_1680437 // ILMN_1775522 // ILMN_1670420 // ILMN_1748650 // ILMN_1675266 // ILMN_1673962 // ILMN_1687864 //…
GO:0005622	cellular_component	intracellular	1.51e-144	7.95e-07	3.975e-07	ILMN_1803686 // ILMN_1661886 // ILMN_1658494 // ILMN_1787844 // ILMN_1751851 // ILMN_1796423 // ILMN_1736814 // ILMN_1760201 // ILMN_1672503 // ILMN_1343291 // ILMN_1810810 // ILMN_2038774 // ILMN_1765796 // ILMN_1686555 // ILMN_1703565 // ILMN_1736500 // ILMN_1699160 // ILMN_1695598 // ILMN_1680437 // ILMN_1775522 // ILMN_1670420 // ILMN_1748650 // ILMN_1675266 // ILMN_1673962 // ILMN_1687864 //…
GO:0043226	cellular_component	organelle	7.81e-105	3.78e-05	1.89e-05	ILMN_1803686 // ILMN_1661886 // ILMN_1658494 // ILMN_1787844 // ILMN_1751851 // ILMN_1796423 // ILMN_1736814 // ILMN_1760201 // ILMN_1672503 // ILMN_1686555 // ILMN_1703565 // ILMN_1695598 // ILMN_1748650 // ILMN_1675266 // ILMN_1673962 // ILMN_1687864 // ILMN_1737988 // ILMN_1669447 // ILMN_1713369 // ILMN_1762747 // ILMN_1731546 // ILMN_1663799 // ILMN_1756360 // ILMN_1752285 // ILMN_1712155 //…
GO:0043229	cellular_component	intracellular organelle	7.81e-105	3.78e-05	1.89e-05	ILMN_1803686 // ILMN_1661886 // ILMN_1658494 // ILMN_1787844 // ILMN_1751851 // ILMN_1796423 // ILMN_1736814 // ILMN_1760201 // ILMN_1672503 // ILMN_1686555 // ILMN_1703565 // ILMN_1695598 // ILMN_1748650 // ILMN_1675266 // ILMN_1673962 // ILMN_1687864 // ILMN_1737988 // ILMN_1669447 // ILMN_1713369 // ILMN_1762747 // ILMN_1731546 // ILMN_1663799 // ILMN_1756360 // ILMN_1752285 // ILMN_1712155 //…
GO:0044444	cellular_component	cytoplasmic part	4.77e-63	9.43e-13	4.715e-13	ILMN_1803686 // ILMN_1661886 // ILMN_1787844 // ILMN_1751851 // ILMN_1672503 // ILMN_1343291 // ILMN_1810810 // ILMN_2038774 // ILMN_1765796 // ILMN_1686555 // ILMN_1699160 // ILMN_1695598 // ILMN_1680437 // ILMN_1748650 // ILMN_1675266 // ILMN_1690546 // ILMN_1737988 // ILMN_1713369 // ILMN_1762747 // ILMN_1731546 // ILMN_1663799 // ILMN_1756360 // ILMN_1752285 // ILMN_1712155 // ILMN_1690494 //…
GO:0044425	cellular_component	membrane part	3.08e-14	0.0127783	0.00638913	ILMN_1803686 // ILMN_1664920 // ILMN_1715131 // ILMN_1695025 // ILMN_1688959 // ILMN_1739794 // ILMN_1746565 // ILMN_1689953 // ILMN_1768482 // ILMN_1711573 // ILMN_1780368 // ILMN_1749070 // ILMN_1717261 // ILMN_1667232 // ILMN_1660462 // ILMN_1748650 // ILMN_1675266 // ILMN_1673962 // ILMN_1764871 // ILMN_1737988 // ILMN_1672417 // ILMN_1760714 // ILMN_1692511 // ILMN_1719756
GO:0016020	cellular_component	membrane	2.17e-26	0.000734737	0.000367368	ILMN_1803686 // ILMN_1664920 // ILMN_1715131 // ILMN_1695025 // ILMN_1688959 // ILMN_1739794 // ILMN_1746565 // ILMN_1689953 // ILMN_1768482 // ILMN_1711573 // ILMN_1796423 // ILMN_1736814 // ILMN_1765796 // ILMN_1686555 // ILMN_1780368 // ILMN_1749070 // ILMN_1717261 // ILMN_1699160 // ILMN_1667232 // ILMN_1775522 // ILMN_1660462 // ILMN_1748650 // ILMN_1675266 // ILMN_1673962 // ILMN_1764871 //…
GO:0009897	cellular_component	external side of plasma membrane	0.000130034	0.0268819	0.013506	ILMN_1803686 // ILMN_1695025 // ILMN_1739794 // ILMN_1768482
GO:0071944	cellular_component	cell periphery	3.78e-05	0.000953699	0.00049575	ILMN_1803686 // ILMN_1715131 // ILMN_1695025 // ILMN_1688959 // ILMN_1739794 // ILMN_1746565 // ILMN_1689953 // ILMN_1768482 // ILMN_1711573 // ILMN_1736814 // ILMN_1765796 // ILMN_1686555 // ILMN_1780368 // ILMN_1749070 // ILMN_1717261 // ILMN_1699160 // ILMN_1667232 // ILMN_1775522 // ILMN_1737988 // ILMN_1672417 // ILMN_1800787 // ILMN_1760714 // ILMN_1719756
GO:0005886	cellular_component	plasma membrane	9.29e-05	0.00171305	0.000902975	ILMN_1803686 // ILMN_1715131 // ILMN_1695025 // ILMN_1688959 // ILMN_1739794 // ILMN_1746565 // ILMN_1689953 // ILMN_1768482 // ILMN_1711573 // ILMN_1736814 // ILMN_1765796 // ILMN_1686555 // ILMN_1780368 // ILMN_1749070 // ILMN_1717261 // ILMN_1699160 // ILMN_1667232 // ILMN_1775522 // ILMN_1737988 // ILMN_1672417 // ILMN_1800787 // ILMN_1760714 // ILMN_1719756
GO:0044459	cellular_component	plasma membrane part	0.000122364	0.0167772	0.0084498	ILMN_1803686 // ILMN_1715131 // ILMN_1695025 // ILMN_1688959 // ILMN_1739794 // ILMN_1746565 // ILMN_1689953 // ILMN_1768482 // ILMN_1711573 // ILMN_1749070 // ILMN_1717261 // ILMN_1667232 // ILMN_1760714 // ILMN_1719756
GO:0043227	cellular_component	membrane-bounded organelle	2.3e-88	2.3e-88	2.3e-88
GO:0043231	cellular_component	intracellular membrane-bounded organelle	2.3e-88	2.3e-88	2.3e-88
GO:0005634	cellular_component	nucleus	1.16e-52	1.16e-52	1.16e-52
GO:0070013	cellular_component	intracellular organelle lumen	6.36e-25	6.36e-25	6.36e-25
GO:0044428	cellular_component	nuclear part	1.19e-24	1.19e-24	1.19e-24
GO:0043233	cellular_component	organelle lumen	2.11e-24	2.11e-24	2.11e-24
GO:0031974	cellular_component	membrane-enclosed lumen	2.33e-24	2.33e-24	2.33e-24
GO:0005739	cellular_component	mitochondrion	3.7e-24	3.7e-24	3.7e-24
GO:0044429	cellular_component	mitochondrial part	1.11e-19	1.11e-19	1.11e-19
GO:0031090	cellular_component	organelle membrane	3.12e-19	3.12e-19	3.12e-19
GO:0031981	cellular_component	nuclear lumen	2.79e-18	2.79e-18	2.79e-18
GO:0031966	cellular_component	mitochondrial membrane	2.55e-16	2.55e-16	2.55e-16
GO:0019866	cellular_component	organelle inner membrane	3.21e-16	3.21e-16	3.21e-16
GO:0005740	cellular_component	mitochondrial envelope	8.96e-16	8.96e-16	8.96e-16
GO:0031967	cellular_component	organelle envelope	1.27e-15	1.27e-15	1.27e-15
GO:0031975	cellular_component	envelope	1.27e-15	1.27e-15	1.27e-15
GO:0005743	cellular_component	mitochondrial inner membrane	1.79e-15	1.79e-15	1.79e-15
GO:0005730	cellular_component	nucleolus	3.94e-11	3.94e-11	3.94e-11
GO:0016021	cellular_component	integral to membrane	1.34e-10	1.34e-10	1.34e-10
GO:0031224	cellular_component	intrinsic to membrane	2.77e-10	2.77e-10	2.77e-10
GO:0005681	cellular_component	spliceosomal complex	3.61e-09	3.61e-09	3.61e-09
GO:0005654	cellular_component	nucleoplasm	9.81e-09	9.81e-09	9.81e-09
GO:0044455	cellular_component	mitochondrial membrane part	2.13e-08	2.13e-08	2.13e-08
GO:0005746	cellular_component	mitochondrial respiratory chain	5.75e-08	5.75e-08	5.75e-08
GO:0070469	cellular_component	respiratory chain	7.66e-08	7.66e-08	7.66e-08
GO:0005759	cellular_component	mitochondrial matrix	1.07e-05	1.07e-05	1.07e-05
GO:0044451	cellular_component	nucleoplasm part	1.07e-05	1.07e-05	1.07e-05
GO:0009986	cellular_component	cell surface	2.53e-05	2.53e-05	2.53e-05
GO:0012505	cellular_component	endomembrane system	5.39e-05	5.39e-05	5.39e-05
GO:0005747	cellular_component	mitochondrial respiratory chain complex I	7.18e-05	7.18e-05	7.18e-05
GO:0030964	cellular_component	NADH dehydrogenase complex	7.18e-05	7.18e-05	7.18e-05
GO:0045271	cellular_component	respiratory chain complex I	7.18e-05	7.18e-05	7.18e-05
GO:0016604	cellular_component	nuclear body	7.26e-05	7.26e-05	7.26e-05
GO:0030532	cellular_component	small nuclear ribonucleoprotein complex	0.000131981	0.000131981	0.000131981
GO:0005783	cellular_component	endoplasmic reticulum	0.000171567	0.000171567	0.000171567
GO:0005794	cellular_component	Golgi apparatus	0.000393948	0.000393948	0.000393948
GO:0016607	cellular_component	nuclear speck	0.000437543	0.000437543	0.000437543
GO:0005770	cellular_component	late endosome	0.000479965	0.000479965	0.000479965
GO:0005768	cellular_component	endosome	0.000504778	0.000504778	0.000504778
GO:0005856	cellular_component	cytoskeleton	0.00105819	0.00105819	0.00105819
GO:0000323	cellular_component	lytic vacuole	0.0012665	0.0012665	0.0012665
GO:0005764	cellular_component	lysosome	0.0012665	0.0012665	0.0012665
GO:0042613	cellular_component	MHC class II protein complex	0.0016791	0.0016791	0.0016791
GO:0005615	cellular_component	extracellular space	0.00403322	0.00403322	0.00403322
GO:0005887	cellular_component	integral to plasma membrane	0.00680052	0.00680052	0.00680052
GO:0005773	cellular_component	vacuole	0.00703552	0.00703552	0.00703552
GO:0031226	cellular_component	intrinsic to plasma membrane	0.00761693	0.00761693	0.00761693
GO:0005765	cellular_component	lysosomal membrane	0.00829411	0.00829411	0.00829411
GO:0005852	cellular_component	eukaryotic translation initiation factor 3 complex	0.00899138	0.00899138	0.00899138
GO:0010008	cellular_component	endosome membrane	0.00998195	0.00998195	0.00998195
GO:0044440	cellular_component	endosomal part	0.0107832	0.0107832	0.0107832
GO:0005680	cellular_component	anaphase-promoting complex	0.0125734	0.0125734	0.0125734
GO:0005815	cellular_component	microtubule organizing center	0.0136364	0.0136364	0.0136364
GO:0000151	cellular_component	ubiquitin ligase complex	0.0162319	0.0162319	0.0162319
GO:0005813	cellular_component	centrosome	0.0167103	0.0167103	0.0167103
GO:0005789	cellular_component	endoplasmic reticulum membrane	0.0245715	0.0245715	0.0245715
GO:0042611	cellular_component	MHC protein complex	0.0249635	0.0249635	0.0249635
GO:0005774	cellular_component	vacuolar membrane	0.0252645	0.0252645	0.0252645
GO:0043235	cellular_component	receptor complex	0.0274437	0.0274437	0.0274437
GO:0044437	cellular_component	vacuolar part	0.0339545	0.0339545	0.0339545
GO:0031461	cellular_component	cullin-RING ubiquitin ligase complex	0.0423293	0.0423293	0.0423293
GO:0001533	cellular_component	cornified envelope	0.0469986	0.0469986	0.0469986
GO:0042175	cellular_component	nuclear outer membrane-endoplasmic reticulum membrane network	0.0475541	0.0475541	0.0475541
GO:0044432	cellular_component	endoplasmic reticulum part	0.0500474	0.0500474	0.0500474
GO:0000792	cellular_component	heterochromatin	0.0505235	0.0505235	0.0505235
GO:0031902	cellular_component	late endosome membrane	0.0546805	0.0546805	0.0546805
GO:0048471	cellular_component	perinuclear region of cytoplasm	0.060279	0.060279	0.060279
GO:0008287	cellular_component	protein serine/threonine phosphatase complex	0.0683736	0.0683736	0.0683736
GO:0055037	cellular_component	recycling endosome	0.0720837	0.0720837	0.0720837
GO:0000152	cellular_component	nuclear ubiquitin ligase complex	0.0865302	0.0865302	0.0865302
GO:0044421	cellular_component	extracellular region part	0.0956695	0.0956695	0.0956695

## Sheet: MULTI_Molecular Function
File S4: Multi-GOEAST analysis -Chr. Periodontitis & Healthy - Blood vs Oral PMNs
GOID	Ontology	Term	MIN-p-value	MAX-p-value	AVG-p-value	common_genes
GO:0003824	molecular_function	catalytic activity	2.76e-37	0.0329027	0.0164513	ILMN_1803686 // ILMN_1661886 // ILMN_1751851 // ILMN_1682928 // ILMN_1794364 // ILMN_1760201 // ILMN_1672503 // ILMN_1343291 // ILMN_1810810 // ILMN_2038774 // ILMN_1765796 // ILMN_1711878 // ILMN_1686555 // ILMN_1683462 // ILMN_1699160 // ILMN_1678087 // ILMN_1670420 // ILMN_1675266 // ILMN_1764871 // ILMN_1687864 // ILMN_1690546 // ILMN_1752285 // ILMN_1760714 // ILMN_1686194 // ILMN_1719756
GO:0005515	molecular_function	protein binding	1.77e-83	2.92e-07	1.46e-07	ILMN_1803686 // ILMN_1661886 // ILMN_1658494 // ILMN_1787844 // ILMN_1695025 // ILMN_1688959 // ILMN_1739794 // ILMN_1746565 // ILMN_1689953 // ILMN_1768482 // ILMN_1711573 // ILMN_1751851 // ILMN_1796423 // ILMN_1760201 // ILMN_1672503 // ILMN_1343291 // ILMN_1810810 // ILMN_2038774 // ILMN_1761945 // ILMN_1686555 // ILMN_1736500 // ILMN_1699160 // ILMN_1708151 // ILMN_1680437 // ILMN_1775522 //…
GO:0005488	molecular_function	binding	2.06e-127	1.67e-06	8.35e-07	ILMN_1803686 // ILMN_1661886 // ILMN_1658494 // ILMN_1787844 // ILMN_1695025 // ILMN_1688959 // ILMN_1739794 // ILMN_1746565 // ILMN_1689953 // ILMN_1768482 // ILMN_1711573 // ILMN_1751851 // ILMN_1796423 // ILMN_1760201 // ILMN_1672503 // ILMN_1343291 // ILMN_1810810 // ILMN_2038774 // ILMN_1765796 // ILMN_1711878 // ILMN_1761945 // ILMN_1686555 // ILMN_1736500 // ILMN_1683462 // ILMN_1699160 //…
GO:0005198	molecular_function	structural molecule activity	2.17e-12	1.04e-11	6.285e-12	ILMN_1739794 // ILMN_1695598 // ILMN_1748650 // ILMN_1713369 // ILMN_1762747 // ILMN_1731546 // ILMN_1663799 // ILMN_1756360 // ILMN_1752285 // ILMN_1712155 // ILMN_1690494 // ILMN_1750507 // ILMN_1709880 // ILMN_1782621 // ILMN_1651850 // ILMN_1753534 // ILMN_1784717 // ILMN_1760714 // ILMN_1810577 // ILMN_1707810
GO:0003735	molecular_function	structural constituent of ribosome	1.95e-24	2.77e-22	1.39475e-22	ILMN_1695598 // ILMN_1748650 // ILMN_1713369 // ILMN_1762747 // ILMN_1731546 // ILMN_1663799 // ILMN_1756360 // ILMN_1752285 // ILMN_1712155 // ILMN_1690494 // ILMN_1750507 // ILMN_1709880 // ILMN_1782621 // ILMN_1651850 // ILMN_1753534 // ILMN_1784717 // ILMN_1760714 // ILMN_1810577 // ILMN_1707810
GO:0003676	molecular_function	nucleic acid binding	2.03e-36	0.00411051	0.00205526	ILMN_1661886 // ILMN_1760201 // ILMN_1343291 // ILMN_1810810 // ILMN_2038774 // ILMN_1695598 // ILMN_1680437 // ILMN_1762747 // ILMN_1731546 // ILMN_1756360 // ILMN_1752285 // ILMN_1712155 // ILMN_1690494 // ILMN_1750507 // ILMN_1709880 // ILMN_1651850 // ILMN_1753534 // ILMN_1784717 // ILMN_1760714 // ILMN_1810577 // ILMN_1707810 // ILMN_1787461
GO:1901363	molecular_function	heterocyclic compound binding	2.16e-42	0.0299489	0.0149745	ILMN_1661886 // ILMN_1760201 // ILMN_1343291 // ILMN_1810810 // ILMN_2038774 // ILMN_1686555 // ILMN_1683462 // ILMN_1699160 // ILMN_1695598 // ILMN_1680437 // ILMN_1678087 // ILMN_1762747 // ILMN_1731546 // ILMN_1756360 // ILMN_1752285 // ILMN_1712155 // ILMN_1690494 // ILMN_1750507 // ILMN_1709880 // ILMN_1651850 // ILMN_1753534 // ILMN_1784717 // ILMN_1760714 // ILMN_1810577 // ILMN_1707810 //…
GO:0097159	molecular_function	organic cyclic compound binding	7.15e-42	0.0327364	0.0163682	ILMN_1661886 // ILMN_1760201 // ILMN_1343291 // ILMN_1810810 // ILMN_2038774 // ILMN_1686555 // ILMN_1683462 // ILMN_1699160 // ILMN_1695598 // ILMN_1680437 // ILMN_1678087 // ILMN_1762747 // ILMN_1731546 // ILMN_1756360 // ILMN_1752285 // ILMN_1712155 // ILMN_1690494 // ILMN_1750507 // ILMN_1709880 // ILMN_1651850 // ILMN_1753534 // ILMN_1784717 // ILMN_1760714 // ILMN_1810577 // ILMN_1707810 //…
GO:0003723	molecular_function	RNA binding	2.16e-38	1.53e-10	7.65e-11	ILMN_1343291 // ILMN_1810810 // ILMN_2038774 // ILMN_1695598 // ILMN_1680437 // ILMN_1762747 // ILMN_1731546 // ILMN_1756360 // ILMN_1752285 // ILMN_1712155 // ILMN_1690494 // ILMN_1750507 // ILMN_1709880 // ILMN_1651850 // ILMN_1753534 // ILMN_1784717 // ILMN_1760714 // ILMN_1810577 // ILMN_1707810
GO:0008135	molecular_function	\"translation factor activity, nucleic acid binding\"	7.24e-07	0.030716	0.0153584	ILMN_1343291 // ILMN_1810810 // ILMN_2038774 // ILMN_1680437
GO:0043167	molecular_function	ion binding	2.16e-23	2.16e-23	2.16e-23
GO:0046914	molecular_function	transition metal ion binding	1.27e-15	1.27e-15	1.27e-15
GO:0046872	molecular_function	metal ion binding	4.07e-14	4.07e-14	4.07e-14
GO:0043169	molecular_function	cation binding	1.12e-13	1.12e-13	1.12e-13
GO:0008270	molecular_function	zinc ion binding	1.56e-13	1.56e-13	1.56e-13
GO:0000166	molecular_function	nucleotide binding	2.36e-12	2.36e-12	2.36e-12
GO:1901265	molecular_function	nucleoside phosphate binding	2.36e-12	2.36e-12	2.36e-12
GO:0036094	molecular_function	small molecule binding	2.12e-11	2.12e-11	2.12e-11
GO:0016787	molecular_function	hydrolase activity	2.5e-10	2.5e-10	2.5e-10
GO:0042802	molecular_function	identical protein binding	1.63e-09	1.63e-09	1.63e-09
GO:0001883	molecular_function	purine nucleoside binding	5.94e-09	5.94e-09	5.94e-09
GO:0032549	molecular_function	ribonucleoside binding	5.94e-09	5.94e-09	5.94e-09
GO:0032550	molecular_function	purine ribonucleoside binding	5.94e-09	5.94e-09	5.94e-09
GO:0035639	molecular_function	purine ribonucleoside triphosphate binding	6.75e-09	6.75e-09	6.75e-09
GO:0001882	molecular_function	nucleoside binding	7.48e-09	7.48e-09	7.48e-09
GO:0032555	molecular_function	purine ribonucleotide binding	1.29e-08	1.29e-08	1.29e-08
GO:0017076	molecular_function	purine nucleotide binding	1.64e-08	1.64e-08	1.64e-08
GO:0016740	molecular_function	transferase activity	1.85e-08	1.85e-08	1.85e-08
GO:0032553	molecular_function	ribonucleotide binding	2.05e-08	2.05e-08	2.05e-08
GO:0043168	molecular_function	anion binding	5.45e-08	5.45e-08	5.45e-08
GO:0003677	molecular_function	DNA binding	3.89e-07	3.89e-07	3.89e-07
GO:0008009	molecular_function	chemokine activity	8.99e-07	8.99e-07	8.99e-07
GO:0042379	molecular_function	chemokine receptor binding	9.53e-07	9.53e-07	9.53e-07
GO:0016874	molecular_function	ligase activity	2.08e-06	2.08e-06	2.08e-06
GO:0005524	molecular_function	ATP binding	2.33e-05	2.33e-05	2.33e-05
GO:0032559	molecular_function	adenyl ribonucleotide binding	3.06e-05	3.06e-05	3.06e-05
GO:0003743	molecular_function	translation initiation factor activity	3.23e-05	3.23e-05	3.23e-05
GO:0016491	molecular_function	oxidoreductase activity	3.29e-05	3.29e-05	3.29e-05
GO:0030554	molecular_function	adenyl nucleotide binding	3.4e-05	3.4e-05	3.4e-05
GO:0001664	molecular_function	G-protein coupled receptor binding	4.05e-05	4.05e-05	4.05e-05
GO:0005126	molecular_function	cytokine receptor binding	0.000116613	0.000116613	0.000116613
GO:0003729	molecular_function	mRNA binding	0.000131981	0.000131981	0.000131981
GO:0003954	molecular_function	NADH dehydrogenase activity	0.000163847	0.000163847	0.000163847
GO:0008137	molecular_function	NADH dehydrogenase (ubiquinone) activity	0.000163847	0.000163847	0.000163847
GO:0050136	molecular_function	NADH dehydrogenase (quinone) activity	0.000163847	0.000163847	0.000163847
GO:0016655	molecular_function	\"oxidoreductase activity, acting on NAD(P)H, quinone or similar compound as acceptor\"	0.000171327	0.000171327	0.000171327
GO:0016788	molecular_function	\"hydrolase activity, acting on ester bonds\"	0.000176404	0.000176404	0.000176404
GO:0003746	molecular_function	translation elongation factor activity	0.000217772	0.000217772	0.000217772
GO:0005102	molecular_function	receptor binding	0.000265919	0.000265919	0.000265919
GO:0001071	molecular_function	nucleic acid binding transcription factor activity	0.000470835	0.000470835	0.000470835
GO:0003700	molecular_function	sequence-specific DNA binding transcription factor activity	0.000470835	0.000470835	0.000470835
GO:0005125	molecular_function	cytokine activity	0.000545966	0.000545966	0.000545966
GO:0016616	molecular_function	\"oxidoreductase activity, acting on the CH-OH group of donors, NAD or NADP as acceptor\"	0.000805933	0.000805933	0.000805933
GO:0032395	molecular_function	MHC class II receptor activity	0.000877419	0.000877419	0.000877419
GO:0042578	molecular_function	phosphoric ester hydrolase activity	0.000941088	0.000941088	0.000941088
GO:0005525	molecular_function	GTP binding	0.00105246	0.00105246	0.00105246
GO:0032561	molecular_function	guanyl ribonucleotide binding	0.00194435	0.00194435	0.00194435
GO:0019001	molecular_function	guanyl nucleotide binding	0.00203688	0.00203688	0.00203688
GO:0016772	molecular_function	\"transferase activity, transferring phosphorus-containing groups\"	0.00208544	0.00208544	0.00208544
GO:0016835	molecular_function	carbon-oxygen lyase activity	0.00293154	0.00293154	0.00293154
GO:0046983	molecular_function	protein dimerization activity	0.00320279	0.00320279	0.00320279
GO:0016614	molecular_function	\"oxidoreductase activity, acting on CH-OH group of donors\"	0.00323005	0.00323005	0.00323005
GO:0008134	molecular_function	transcription factor binding	0.00393761	0.00393761	0.00393761
GO:0008233	molecular_function	peptidase activity	0.00415717	0.00415717	0.00415717
GO:0016651	molecular_function	\"oxidoreductase activity, acting on NAD(P)H\"	0.00419563	0.00419563	0.00419563
GO:0019843	molecular_function	rRNA binding	0.00441538	0.00441538	0.00441538
GO:0070011	molecular_function	\"peptidase activity, acting on L-amino acid peptides\"	0.00575881	0.00575881	0.00575881
GO:0016791	molecular_function	phosphatase activity	0.00682593	0.00682593	0.00682593
GO:0030145	molecular_function	manganese ion binding	0.00741594	0.00741594	0.00741594
GO:0016879	molecular_function	\"ligase activity, forming carbon-nitrogen bonds\"	0.00882676	0.00882676	0.00882676
GO:0016881	molecular_function	acid-amino acid ligase activity	0.0104511	0.0104511	0.0104511
GO:0016741	molecular_function	\"transferase activity, transferring one-carbon groups\"	0.0152117	0.0152117	0.0152117
GO:0008168	molecular_function	methyltransferase activity	0.0202442	0.0202442	0.0202442
GO:0019208	molecular_function	phosphatase regulator activity	0.0213532	0.0213532	0.0213532
GO:0008173	molecular_function	RNA methyltransferase activity	0.0222511	0.0222511	0.0222511
GO:0000049	molecular_function	tRNA binding	0.0222511	0.0222511	0.0222511
GO:0004177	molecular_function	aminopeptidase activity	0.0245608	0.0245608	0.0245608
GO:0004721	molecular_function	phosphoprotein phosphatase activity	0.0287945	0.0287945	0.0287945
GO:0000988	molecular_function	protein binding transcription factor activity	0.0287945	0.0287945	0.0287945
GO:0000989	molecular_function	transcription factor binding transcription factor activity	0.0287945	0.0287945	0.0287945
GO:0003712	molecular_function	transcription cofactor activity	0.0287945	0.0287945	0.0287945
GO:0003906	molecular_function	DNA-(apurinic or apyrimidinic site) lyase activity	0.0291087	0.0291087	0.0291087
GO:0016765	molecular_function	\"transferase activity, transferring alkyl or aryl (other than methyl) groups\"	0.0432151	0.0432151	0.0432151
GO:0019888	molecular_function	protein phosphatase regulator activity	0.0432151	0.0432151	0.0432151
GO:0004715	molecular_function	non-membrane spanning protein tyrosine kinase activity	0.0508338	0.0508338	0.0508338
GO:0016773	molecular_function	\"phosphotransferase activity, alcohol group as acceptor\"	0.0526551	0.0526551	0.0526551
GO:0004659	molecular_function	prenyltransferase activity	0.0552228	0.0552228	0.0552228
GO:0016301	molecular_function	kinase activity	0.0626585	0.0626585	0.0626585
GO:0004842	molecular_function	ubiquitin-protein ligase activity	0.0628193	0.0628193	0.0628193
GO:0004197	molecular_function	cysteine-type endopeptidase activity	0.0685255	0.0685255	0.0685255
GO:0016779	molecular_function	nucleotidyltransferase activity	0.0730477	0.0730477	0.0730477
GO:0016829	molecular_function	lyase activity	0.085979	0.085979	0.085979
GO:0004872	molecular_function	receptor activity	0.0916423	0.0916423	0.0916423
GO:0038023	molecular_function	signaling receptor activity	0.0916423	0.0916423	0.0916423
GO:0030234	molecular_function	enzyme regulator activity	0.0941805	0.0941805	0.0941805
GO:0016757	molecular_function	\"transferase activity, transferring glycosyl groups\"	0.0994771	0.0994771	0.0994771
